# Supplementary material for: Switching at the ribosome: riboswitches need rProteins as modulators to regulate translation
Source: Nat Commun. 2021 Aug 5;12:4723. doi: 10.1038/s41467-021-25024-5 (PMC8342710; doi:10.1038/s41467-021-25024-5)
Supplement: Supplementary file 4 — Supplementary Data 1 [file 41467_2021_25024_MOESM4_ESM.zip]

Archive with 2 entries (2 files):
- RIBO_ASW.pdb
- __MACOSX/._RIBO_ASW.pdb
