# Supplementary material for: Switching at the ribosome: riboswitches need rProteins as modulators to regulate translation
Source: Nat Commun. 2021 Aug 5;12:4723. doi: 10.1038/s41467-021-25024-5 (PMC8342710; doi:10.1038/s41467-021-25024-5)
Supplement: Supplementary file 4 — Supplementary Data 1 [file 41467_2021_25024_MOESM4_ESM.zip › RIBO_ASW.pdb]

MODEL        1
ATOM      1  C5'   U A   5    -103.373  73.725  79.927  1.00 77.98      A    C  
ATOM      2  O5'   U A   5    -102.782  72.421  80.110  1.00 73.12      A    O  
ATOM      3  C4'   U A   5    -102.332  74.814  80.095  1.00 80.01      A    C  
ATOM      4  O4'   U A   5    -102.365  75.714  78.955  1.00 80.93      A    O  
ATOM      5  C3'   U A   5    -102.469  75.686  81.339  1.00 80.08      A    C  
ATOM      6  O3'   U A   5    -101.227  75.917  82.007  1.00 81.65      A    O  
ATOM      7  C2'   U A   5    -103.176  76.946  80.839  1.00 79.55      A    C  
ATOM      8  O2'   U A   5    -102.784  78.133  81.500  1.00 78.05      A    O  
ATOM      9  C1'   U A   5    -102.778  77.006  79.361  1.00 82.65      A    C  
ATOM     10  N1    U A   5    -103.893  77.428  78.495  1.00 94.86      A    N  
ATOM     11  C2    U A   5    -104.158  78.784  78.377  1.00102.76      A    C  
ATOM     12  O2    U A   5    -103.498  79.643  78.938  1.00106.41      A    O  
ATOM     13  N3    U A   5    -105.227  79.096  77.572  1.00106.14      A    N  
ATOM     14  C4    U A   5    -106.046  78.217  76.889  1.00106.76      A    C  
ATOM     15  O4    U A   5    -106.968  78.657  76.200  1.00103.29      A    O  
ATOM     16  C5    U A   5    -105.712  76.835  77.065  1.00107.30      A    C  
ATOM     17  C6    U A   5    -104.676  76.496  77.845  1.00101.98      A    C  
ATOM     18  P     G A   6    -101.147  75.849  83.624  1.00 82.68      A    P  
ATOM     19  C5'   G A   6     -98.530  76.180  83.596  1.00 65.57      A    C  
ATOM     20  O5'   G A   6     -99.662  75.347  83.907  1.00 74.02      A    O  
ATOM     21  C4'   G A   6     -97.538  75.420  82.746  1.00 57.49      A    C  
ATOM     22  O4'   G A   6     -98.200  74.858  81.598  1.00 53.94      A    O  
ATOM     23  C3'   G A   6     -96.421  76.250  82.132  1.00 52.59      A    C  
ATOM     24  O3'   G A   6     -95.353  76.343  83.067  1.00 49.80      A    O  
ATOM     25  C2'   G A   6     -96.020  75.458  80.883  1.00 51.03      A    C  
ATOM     26  O2'   G A   6     -94.834  74.704  80.997  1.00 52.34      A    O  
ATOM     27  C1'   G A   6     -97.221  74.536  80.645  1.00 50.94      A    C  
ATOM     28  N1    G A   6     -99.626  77.658  77.439  1.00 52.37      A    N  
ATOM     29  C2    G A   6     -99.237  77.878  78.738  1.00 50.78      A    C  
ATOM     30  N2    G A   6     -99.530  79.082  79.245  1.00 50.95      A    N  
ATOM     31  N3    G A   6     -98.616  76.982  79.486  1.00 50.24      A    N  
ATOM     32  C4    G A   6     -98.411  75.824  78.820  1.00 50.55      A    C  
ATOM     33  C5    G A   6     -98.753  75.506  77.522  1.00 52.18      A    C  
ATOM     34  C6    G A   6     -99.419  76.476  76.732  1.00 53.36      A    C  
ATOM     35  O6    G A   6     -99.816  76.377  75.566  1.00 53.63      A    O  
ATOM     36  N7    G A   6     -98.358  74.213  77.212  1.00 53.08      A    N  
ATOM     37  C8    G A   6     -97.792  73.778  78.304  1.00 52.42      A    C  
ATOM     38  N9    G A   6     -97.797  74.702  79.319  1.00 50.57      A    N  
ATOM     39  OP1   G A   6    -102.076  74.784  84.099  1.00 81.38      A    O  
ATOM     40  OP2   G A   6    -101.274  77.234  84.154  1.00 82.45      A    O1-
ATOM     41  P     G A   7     -94.329  77.572  83.016  1.00 48.36      A    P  
ATOM     42  C5'   G A   7     -92.370  75.836  82.934  1.00 41.00      A    C  
ATOM     43  O5'   G A   7     -93.056  76.934  82.306  1.00 45.12      A    O  
ATOM     44  C4'   G A   7     -91.255  75.303  82.066  1.00 37.18      A    C  
ATOM     45  O4'   G A   7     -91.600  74.000  81.569  1.00 35.36      A    O  
ATOM     46  C3'   G A   7     -90.900  76.104  80.821  1.00 35.15      A    C  
ATOM     47  O3'   G A   7     -89.931  77.127  81.087  1.00 35.55      A    O  
ATOM     48  C2'   G A   7     -90.430  75.052  79.807  1.00 35.08      A    C  
ATOM     49  O2'   G A   7     -89.067  75.099  79.443  1.00 36.20      A    O  
ATOM     50  C1'   G A   7     -90.752  73.719  80.492  1.00 34.30      A    C  
ATOM     51  N1    G A   7     -90.230  69.304  78.058  1.00 32.96      A    N  
ATOM     52  C2    G A   7     -89.349  69.949  78.889  1.00 33.19      A    C  
ATOM     53  N2    G A   7     -88.176  69.336  79.097  1.00 33.74      A    N  
ATOM     54  N3    G A   7     -89.605  71.104  79.484  1.00 33.35      A    N  
ATOM     55  C4    G A   7     -90.831  71.574  79.166  1.00 33.65      A    C  
ATOM     56  C5    G A   7     -91.778  71.014  78.336  1.00 33.38      A    C  
ATOM     57  C6    G A   7     -91.494  69.771  77.714  1.00 33.18      A    C  
ATOM     58  O6    G A   7     -92.208  69.111  76.952  1.00 34.01      A    O  
ATOM     59  N7    G A   7     -92.908  71.816  78.266  1.00 33.97      A    N  
ATOM     60  C8    G A   7     -92.631  72.833  79.034  1.00 34.40      A    C  
ATOM     61  N9    G A   7     -91.391  72.744  79.620  1.00 34.24      A    N  
ATOM     62  OP1   G A   7     -93.964  77.922  84.418  1.00 48.43      A    O  
ATOM     63  OP2   G A   7     -94.886  78.619  82.117  1.00 49.24      A    O1-
ATOM     64  P     A A   8     -88.598  76.872  82.007  1.00 35.90      A    P  
ATOM     65  C5'   A A   8     -87.410  77.820  79.881  1.00 34.69      A    C  
ATOM     66  O5'   A A   8     -87.522  77.806  81.308  1.00 34.88      A    O  
ATOM     67  C4'   A A   8     -86.188  78.586  79.470  1.00 35.76      A    C  
ATOM     68  O4'   A A   8     -86.529  79.993  79.360  1.00 39.27      A    O  
ATOM     69  C3'   A A   8     -85.025  78.512  80.457  1.00 35.61      A    C  
ATOM     70  O3'   A A   8     -83.805  78.546  79.727  1.00 31.84      A    O  
ATOM     71  C2'   A A   8     -85.207  79.790  81.265  1.00 39.64      A    C  
ATOM     72  O2'   A A   8     -84.033  80.237  81.909  1.00 41.55      A    O  
ATOM     73  C1'   A A   8     -85.655  80.745  80.167  1.00 44.10      A    C  
ATOM     74  N1    A A   8     -85.263  85.834  80.545  1.00 74.02      A    N  
ATOM     75  C2    A A   8     -84.421  84.888  80.106  1.00 72.46      A    C  
ATOM     76  N3    A A   8     -84.596  83.569  80.037  1.00 66.72      A    N  
ATOM     77  C4    A A   8     -85.813  83.227  80.497  1.00 61.67      A    C  
ATOM     78  C5    A A   8     -86.788  84.080  80.982  1.00 65.94      A    C  
ATOM     79  C6    A A   8     -86.482  85.457  80.995  1.00 73.40      A    C  
ATOM     80  N6    A A   8     -87.321  86.401  81.428  1.00 79.02      A    N  
ATOM     81  N7    A A   8     -87.917  83.369  81.367  1.00 61.78      A    N  
ATOM     82  C8    A A   8     -87.602  82.121  81.112  1.00 57.47      A    C  
ATOM     83  N9    A A   8     -86.341  81.963  80.594  1.00 53.99      A    N  
ATOM     84  OP1   A A   8     -88.124  75.477  81.828  1.00 36.20      A    O  
ATOM     85  OP2   A A   8     -88.846  77.402  83.376  1.00 36.18      A    O1-
ATOM     86  P     G A   9     -83.235  77.235  78.997  1.00 29.12      A    P  
ATOM     87  C5'   G A   9     -80.687  77.944  78.907  1.00 27.15      A    C  
ATOM     88  O5'   G A   9     -81.734  77.170  79.522  1.00 28.30      A    O  
ATOM     89  C4'   G A   9     -80.635  79.349  79.464  1.00 26.46      A    C  
ATOM     90  O4'   G A   9     -81.497  79.466  80.632  1.00 24.78      A    O  
ATOM     91  C3'   G A   9     -79.267  79.788  79.951  1.00 26.60      A    C  
ATOM     92  O3'   G A   9     -78.453  80.314  78.924  1.00 29.56      A    O  
ATOM     93  C2'   G A   9     -79.615  80.822  81.007  1.00 25.17      A    C  
ATOM     94  O2'   G A   9     -79.906  82.088  80.441  1.00 25.66      A    O  
ATOM     95  C1'   G A   9     -80.822  80.159  81.666  1.00 23.13      A    C  
ATOM     96  N1    G A   9     -78.592  79.374  86.150  1.00 18.42      A    N  
ATOM     97  C2    G A   9     -78.815  80.552  85.490  1.00 19.05      A    C  
ATOM     98  N2    G A   9     -78.397  81.663  86.108  1.00 19.12      A    N  
ATOM     99  N3    G A   9     -79.418  80.637  84.316  1.00 19.41      A    N  
ATOM    100  C4    G A   9     -79.773  79.424  83.845  1.00 19.37      A    C  
ATOM    101  C5    G A   9     -79.588  78.189  84.426  1.00 18.81      A    C  
ATOM    102  C6    G A   9     -78.950  78.116  85.683  1.00 18.53      A    C  
ATOM    103  O6    G A   9     -78.693  77.115  86.356  1.00 18.65      A    O  
ATOM    104  N7    G A   9     -80.098  77.184  83.618  1.00 19.25      A    N  
ATOM    105  C8    G A   9     -80.576  77.816  82.583  1.00 20.13      A    C  
ATOM    106  N9    G A   9     -80.420  79.177  82.662  1.00 20.57      A    N  
ATOM    107  OP1   G A   9     -83.271  77.478  77.535  1.00 29.00      A    O  
ATOM    108  OP2   G A   9     -83.929  76.053  79.546  1.00 29.11      A    O1-
ATOM    109  P     A A  10     -76.892  80.039  78.985  1.00 32.99      A    P  
ATOM    110  C5'   A A  10     -76.538  82.418  80.129  1.00 31.47      A    C  
ATOM    111  O5'   A A  10     -76.410  80.979  80.179  1.00 32.55      A    O  
ATOM    112  C4'   A A  10     -75.913  83.022  81.364  1.00 30.40      A    C  
ATOM    113  O4'   A A  10     -76.678  82.633  82.535  1.00 27.70      A    O  
ATOM    114  C3'   A A  10     -74.485  82.565  81.648  1.00 30.51      A    C  
ATOM    115  O3'   A A  10     -73.588  83.455  81.002  1.00 34.03      A    O  
ATOM    116  C2'   A A  10     -74.387  82.674  83.164  1.00 27.85      A    C  
ATOM    117  O2'   A A  10     -74.035  83.942  83.665  1.00 28.61      A    O  
ATOM    118  C1'   A A  10     -75.802  82.318  83.597  1.00 25.80      A    C  
ATOM    119  N1    A A  10     -74.886  78.532  86.946  1.00 20.46      A    N  
ATOM    120  C2    A A  10     -74.643  79.845  86.993  1.00 21.27      A    C  
ATOM    121  N3    A A  10     -74.915  80.785  86.090  1.00 22.12      A    N  
ATOM    122  C4    A A  10     -75.493  80.245  85.004  1.00 22.41      A    C  
ATOM    123  C5    A A  10     -75.791  78.912  84.803  1.00 22.26      A    C  
ATOM    124  C6    A A  10     -75.471  78.024  85.842  1.00 21.49      A    C  
ATOM    125  N6    A A  10     -75.703  76.712  85.788  1.00 21.23      A    N  
ATOM    126  N7    A A  10     -76.388  78.724  83.565  1.00 23.33      A    N  
ATOM    127  C8    A A  10     -76.431  79.927  83.051  1.00 23.29      A    C  
ATOM    128  N9    A A  10     -75.915  80.896  83.871  1.00 23.49      A    N  
ATOM    129  OP1   A A  10     -76.287  80.533  77.724  1.00 35.50      A    O  
ATOM    130  OP2   A A  10     -76.687  78.619  79.385  1.00 33.02      A    O1-
ATOM    131  P     G A  11     -72.119  82.970  80.614  1.00 37.34      A    P  
ATOM    132  C5'   G A  11     -71.096  84.084  82.770  1.00 31.78      A    C  
ATOM    133  O5'   G A  11     -71.379  82.887  82.023  1.00 34.72      A    O  
ATOM    134  C4'   G A  11     -70.520  83.733  84.118  1.00 29.55      A    C  
ATOM    135  O4'   G A  11     -71.504  83.050  84.941  1.00 28.07      A    O  
ATOM    136  C3'   G A  11     -69.360  82.761  84.103  1.00 28.72      A    C  
ATOM    137  O3'   G A  11     -68.182  83.407  83.661  1.00 29.70      A    O  
ATOM    138  C2'   G A  11     -69.342  82.298  85.548  1.00 27.55      A    C  
ATOM    139  O2'   G A  11     -68.755  83.234  86.430  1.00 27.76      A    O  
ATOM    140  C1'   G A  11     -70.839  82.150  85.820  1.00 26.53      A    C  
ATOM    141  N1    G A  11     -70.716  77.268  87.210  1.00 20.39      A    N  
ATOM    142  C2    G A  11     -70.050  78.335  87.748  1.00 21.01      A    C  
ATOM    143  N2    G A  11     -69.268  78.065  88.803  1.00 20.58      A    N  
ATOM    144  N3    G A  11     -70.169  79.576  87.308  1.00 22.17      A    N  
ATOM    145  C4    G A  11     -71.008  79.657  86.253  1.00 23.41      A    C  
ATOM    146  C5    G A  11     -71.711  78.645  85.633  1.00 22.95      A    C  
ATOM    147  C6    G A  11     -71.574  77.323  86.120  1.00 21.72      A    C  
ATOM    148  O6    G A  11     -72.119  76.290  85.715  1.00 21.34      A    O  
ATOM    149  N7    G A  11     -72.458  79.139  84.573  1.00 24.39      A    N  
ATOM    150  C8    G A  11     -72.194  80.418  84.562  1.00 25.32      A    C  
ATOM    151  N9    G A  11     -71.330  80.801  85.560  1.00 24.97      A    N  
ATOM    152  OP1   G A  11     -71.475  84.063  79.835  1.00 38.31      A    O  
ATOM    153  OP2   G A  11     -72.215  81.597  80.034  1.00 37.37      A    O1-
ATOM    154  P     U A  12     -67.346  82.764  82.469  1.00 30.53      A    P  
ATOM    155  C5'   U A  12     -65.616  82.061  84.336  1.00 28.45      A    C  
ATOM    156  O5'   U A  12     -66.445  81.683  83.217  1.00 29.68      A    O  
ATOM    157  C4'   U A  12     -65.633  80.988  85.397  1.00 27.37      A    C  
ATOM    158  O4'   U A  12     -66.975  80.470  85.560  1.00 27.22      A    O  
ATOM    159  C3'   U A  12     -64.854  79.735  85.059  1.00 27.39      A    C  
ATOM    160  O3'   U A  12     -63.447  79.881  85.014  1.00 28.21      A    O  
ATOM    161  C2'   U A  12     -65.431  78.731  86.042  1.00 26.81      A    C  
ATOM    162  O2'   U A  12     -64.892  78.758  87.349  1.00 26.47      A    O  
ATOM    163  C1'   U A  12     -66.908  79.133  86.031  1.00 27.02      A    C  
ATOM    164  N1    U A  12     -67.753  78.276  85.181  1.00 27.48      A    N  
ATOM    165  C2    U A  12     -67.748  76.920  85.454  1.00 27.28      A    C  
ATOM    166  O2    U A  12     -67.071  76.425  86.339  1.00 27.10      A    O  
ATOM    167  N3    U A  12     -68.560  76.164  84.648  1.00 27.43      A    N  
ATOM    168  C4    U A  12     -69.373  76.609  83.625  1.00 28.72      A    C  
ATOM    169  O4    U A  12     -70.057  75.796  82.994  1.00 29.71      A    O  
ATOM    170  C5    U A  12     -69.327  78.026  83.403  1.00 28.82      A    C  
ATOM    171  C6    U A  12     -68.537  78.792  84.170  1.00 28.19      A    C  
ATOM    172  OP1   U A  12     -66.446  83.815  81.925  1.00 30.93      A    O  
ATOM    173  OP2   U A  12     -68.297  82.066  81.556  1.00 30.21      A    O1-
ATOM    174  P     U A  13     -62.697  79.506  83.658  1.00 28.71      A    P  
ATOM    175  C5'   U A  13     -62.500  77.114  82.555  1.00 26.89      A    C  
ATOM    176  O5'   U A  13     -63.237  78.035  83.366  1.00 27.56      A    O  
ATOM    177  C4'   U A  13     -61.503  76.358  83.403  1.00 26.34      A    C  
ATOM    178  O4'   U A  13     -62.156  75.217  84.026  1.00 25.11      A    O  
ATOM    179  C3'   U A  13     -60.306  75.794  82.645  1.00 27.22      A    C  
ATOM    180  O3'   U A  13     -59.151  75.795  83.484  1.00 30.10      A    O  
ATOM    181  C2'   U A  13     -60.739  74.359  82.367  1.00 25.72      A    C  
ATOM    182  O2'   U A  13     -59.670  73.457  82.175  1.00 26.18      A    O  
ATOM    183  C1'   U A  13     -61.482  74.030  83.657  1.00 24.13      A    C  
ATOM    184  N1    U A  13     -62.466  72.955  83.511  1.00 21.83      A    N  
ATOM    185  C2    U A  13     -62.071  71.672  83.835  1.00 20.79      A    C  
ATOM    186  O2    U A  13     -60.953  71.404  84.234  1.00 20.94      A    O  
ATOM    187  N3    U A  13     -63.037  70.713  83.671  1.00 20.44      A    N  
ATOM    188  C4    U A  13     -64.328  70.898  83.230  1.00 21.12      A    C  
ATOM    189  O4    U A  13     -65.083  69.931  83.138  1.00 21.62      A    O  
ATOM    190  C5    U A  13     -64.660  72.255  82.916  1.00 21.25      A    C  
ATOM    191  C6    U A  13     -63.739  73.212  83.060  1.00 21.37      A    C  
ATOM    192  OP1   U A  13     -61.238  79.478  83.942  1.00 28.97      A    O  
ATOM    193  OP2   U A  13     -63.222  80.394  82.582  1.00 28.38      A    O1-
ATOM    194  P     U A  14     -58.027  76.931  83.337  1.00 32.75      A    P  
ATOM    195  C5'   U A  14     -56.872  75.767  81.262  1.00 31.96      A    C  
ATOM    196  O5'   U A  14     -57.636  76.860  81.796  1.00 32.24      A    O  
ATOM    197  C4'   U A  14     -56.860  75.867  79.760  1.00 32.63      A    C  
ATOM    198  O4'   U A  14     -58.221  75.741  79.259  1.00 33.95      A    O  
ATOM    199  C3'   U A  14     -56.416  77.200  79.183  1.00 32.51      A    C  
ATOM    200  O3'   U A  14     -55.020  77.441  79.178  1.00 31.48      A    O  
ATOM    201  C2'   U A  14     -56.999  77.129  77.786  1.00 33.82      A    C  
ATOM    202  O2'   U A  14     -56.309  76.233  76.939  1.00 36.48      A    O  
ATOM    203  C1'   U A  14     -58.369  76.522  78.080  1.00 33.61      A    C  
ATOM    204  N1    U A  14     -59.401  77.545  78.303  1.00 33.31      A    N  
ATOM    205  C2    U A  14     -59.984  78.112  77.185  1.00 33.60      A    C  
ATOM    206  O2    U A  14     -59.688  77.790  76.048  1.00 33.39      A    O  
ATOM    207  N3    U A  14     -60.926  79.072  77.452  1.00 34.83      A    N  
ATOM    208  C4    U A  14     -61.340  79.517  78.689  1.00 35.53      A    C  
ATOM    209  O4    U A  14     -62.205  80.392  78.761  1.00 36.96      A    O  
ATOM    210  C5    U A  14     -60.681  78.892  79.796  1.00 34.32      A    C  
ATOM    211  C6    U A  14     -59.755  77.954  79.571  1.00 33.25      A    C  
ATOM    212  OP1   U A  14     -56.854  76.521  84.157  1.00 33.05      A    O  
ATOM    213  OP2   U A  14     -58.662  78.256  83.576  1.00 32.32      A    O1-
ATOM    214  P     G A  15     -54.476  78.835  79.717  1.00 30.76      A    P  
ATOM    215  C5'   G A  15     -54.129  81.106  78.480  1.00 25.11      A    C  
ATOM    216  O5'   G A  15     -54.289  79.686  78.388  1.00 27.60      A    O  
ATOM    217  C4'   G A  15     -54.400  81.723  77.139  1.00 24.11      A    C  
ATOM    218  O4'   G A  15     -53.372  81.304  76.205  1.00 22.82      A    O  
ATOM    219  C3'   G A  15     -55.710  81.313  76.486  1.00 23.62      A    C  
ATOM    220  O3'   G A  15     -56.734  82.196  76.924  1.00 24.32      A    O  
ATOM    221  C2'   G A  15     -55.398  81.489  75.007  1.00 22.27      A    C  
ATOM    222  O2'   G A  15     -55.403  82.831  74.556  1.00 22.69      A    O  
ATOM    223  C1'   G A  15     -53.956  81.002  74.952  1.00 20.77      A    C  
ATOM    224  N1    G A  15     -54.828  77.181  71.751  1.00 17.47      A    N  
ATOM    225  C2    G A  15     -55.193  78.500  71.657  1.00 17.45      A    C  
ATOM    226  N2    G A  15     -55.860  78.851  70.547  1.00 17.68      A    N  
ATOM    227  N3    G A  15     -54.892  79.415  72.557  1.00 17.34      A    N  
ATOM    228  C4    G A  15     -54.218  78.892  73.599  1.00 17.37      A    C  
ATOM    229  C5    G A  15     -53.821  77.588  73.799  1.00 17.19      A    C  
ATOM    230  C6    G A  15     -54.141  76.619  72.824  1.00 17.15      A    C  
ATOM    231  O6    G A  15     -53.835  75.425  72.803  1.00 17.38      A    O  
ATOM    232  N7    G A  15     -53.148  77.458  75.004  1.00 17.77      A    N  
ATOM    233  C8    G A  15     -53.161  78.660  75.509  1.00 18.63      A    C  
ATOM    234  N9    G A  15     -53.802  79.575  74.710  1.00 18.66      A    N  
ATOM    235  OP1   G A  15     -53.153  78.599  80.346  1.00 31.61      A    O  
ATOM    236  OP2   G A  15     -55.551  79.476  80.521  1.00 31.89      A    O1-
ATOM    237  P     A A  16     -58.170  81.623  77.342  1.00 24.80      A    P  
ATOM    238  C5'   A A  16     -59.176  82.290  75.024  1.00 19.18      A    C  
ATOM    239  O5'   A A  16     -58.827  81.243  75.940  1.00 21.93      A    O  
ATOM    240  C4'   A A  16     -59.509  81.736  73.664  1.00 17.19      A    C  
ATOM    241  O4'   A A  16     -58.320  81.215  73.019  1.00 15.97      A    O  
ATOM    242  C3'   A A  16     -60.503  80.585  73.622  1.00 16.47      A    C  
ATOM    243  O3'   A A  16     -61.840  81.077  73.669  1.00 16.45      A    O  
ATOM    244  C2'   A A  16     -60.166  79.950  72.280  1.00 15.70      A    C  
ATOM    245  O2'   A A  16     -60.614  80.585  71.107  1.00 15.83      A    O  
ATOM    246  C1'   A A  16     -58.649  80.054  72.280  1.00 14.89      A    C  
ATOM    247  N1    A A  16     -57.955  74.957  72.330  1.00 12.71      A    N  
ATOM    248  C2    A A  16     -58.582  75.761  71.467  1.00 12.94      A    C  
ATOM    249  N3    A A  16     -58.717  77.082  71.494  1.00 13.08      A    N  
ATOM    250  C4    A A  16     -58.136  77.594  72.590  1.00 13.20      A    C  
ATOM    251  C5    A A  16     -57.472  76.892  73.576  1.00 13.06      A    C  
ATOM    252  C6    A A  16     -57.380  75.505  73.419  1.00 12.77      A    C  
ATOM    253  N6    A A  16     -56.764  74.702  74.289  1.00 12.85      A    N  
ATOM    254  N7    A A  16     -57.001  77.752  74.555  1.00 13.82      A    N  
ATOM    255  C8    A A  16     -57.410  78.930  74.160  1.00 14.05      A    C  
ATOM    256  N9    A A  16     -58.071  78.912  72.962  1.00 13.90      A    N  
ATOM    257  OP1   A A  16     -58.937  82.746  77.950  1.00 25.08      A    O  
ATOM    258  OP2   A A  16     -57.965  80.368  78.125  1.00 24.94      A    O1-
ATOM    259  P     U A  17     -63.010  80.228  74.377  1.00 16.17      A    P  
ATOM    260  C5'   U A  17     -63.399  79.126  72.039  1.00 13.68      A    C  
ATOM    261  O5'   U A  17     -63.161  78.950  73.442  1.00 14.98      A    O  
ATOM    262  C4'   U A  17     -63.460  77.792  71.360  1.00 12.93      A    C  
ATOM    263  O4'   U A  17     -62.242  77.058  71.588  1.00 12.49      A    O  
ATOM    264  C3'   U A  17     -64.516  76.845  71.888  1.00 12.80      A    C  
ATOM    265  O3'   U A  17     -65.805  77.141  71.387  1.00 12.70      A    O  
ATOM    266  C2'   U A  17     -64.029  75.496  71.386  1.00 12.55      A    C  
ATOM    267  O2'   U A  17     -64.538  75.151  70.113  1.00 12.41      A    O  
ATOM    268  C1'   U A  17     -62.512  75.687  71.403  1.00 12.32      A    C  
ATOM    269  N1    U A  17     -61.797  74.908  72.418  1.00 12.33      A    N  
ATOM    270  C2    U A  17     -61.613  73.571  72.147  1.00 12.64      A    C  
ATOM    271  O2    U A  17     -62.041  73.035  71.141  1.00 13.07      A    O  
ATOM    272  N3    U A  17     -60.942  72.874  73.113  1.00 13.27      A    N  
ATOM    273  C4    U A  17     -60.401  73.365  74.275  1.00 13.01      A    C  
ATOM    274  O4    U A  17     -59.729  72.618  74.992  1.00 13.79      A    O  
ATOM    275  C5    U A  17     -60.622  74.762  74.484  1.00 12.82      A    C  
ATOM    276  C6    U A  17     -61.306  75.467  73.573  1.00 12.40      A    C  
ATOM    277  OP1   U A  17     -64.266  81.015  74.259  1.00 16.59      A    O  
ATOM    278  OP2   U A  17     -62.539  79.797  75.716  1.00 16.22      A    O1-
ATOM    279  P     C A  18     -67.072  76.895  72.310  1.00 12.62      A    P  
ATOM    280  C5'   C A  18     -67.812  74.814  70.962  1.00 11.91      A    C  
ATOM    281  O5'   C A  18     -67.292  75.330  72.182  1.00 12.20      A    O  
ATOM    282  C4'   C A  18     -67.654  73.326  70.925  1.00 11.60      A    C  
ATOM    283  O4'   C A  18     -66.247  72.975  70.933  1.00 11.33      A    O  
ATOM    284  C3'   C A  18     -68.188  72.565  72.118  1.00 11.51      A    C  
ATOM    285  O3'   C A  18     -69.587  72.446  72.168  1.00 11.74      A    O  
ATOM    286  C2'   C A  18     -67.478  71.242  71.944  1.00 11.38      A    C  
ATOM    287  O2'   C A  18     -67.987  70.464  70.879  1.00 11.41      A    O  
ATOM    288  C1'   C A  18     -66.080  71.743  71.614  1.00 11.17      A    C  
ATOM    289  N1    C A  18     -65.306  71.996  72.829  1.00 11.13      A    N  
ATOM    290  C2    C A  18     -64.486  70.982  73.314  1.00 11.10      A    C  
ATOM    291  O2    C A  18     -64.430  69.909  72.696  1.00 11.35      A    O  
ATOM    292  N3    C A  18     -63.766  71.198  74.435  1.00 10.94      A    N  
ATOM    293  C4    C A  18     -63.830  72.374  75.054  1.00 10.78      A    C  
ATOM    294  N4    C A  18     -63.098  72.536  76.155  1.00 11.09      A    N  
ATOM    295  C5    C A  18     -64.686  73.415  74.604  1.00 11.15      A    C  
ATOM    296  C6    C A  18     -65.404  73.185  73.498  1.00 11.17      A    C  
ATOM    297  OP1   C A  18     -68.214  77.617  71.689  1.00 12.69      A    O  
ATOM    298  OP2   C A  18     -66.698  77.170  73.732  1.00 12.58      A    O1-
ATOM    299  P     C A  19     -70.315  72.555  73.571  1.00 11.84      A    P  
ATOM    300  C5'   C A  19     -70.526  69.965  73.621  1.00 11.09      A    C  
ATOM    301  O5'   C A  19     -70.023  71.147  74.235  1.00 11.39      A    O  
ATOM    302  C4'   C A  19     -69.704  68.811  74.085  1.00 11.00      A    C  
ATOM    303  O4'   C A  19     -68.324  69.223  74.103  1.00 11.05      A    O  
ATOM    304  C3'   C A  19     -69.918  68.389  75.529  1.00 10.97      A    C  
ATOM    305  O3'   C A  19     -71.048  67.568  75.786  1.00 10.77      A    O  
ATOM    306  C2'   C A  19     -68.648  67.607  75.808  1.00 11.05      A    C  
ATOM    307  O2'   C A  19     -68.735  66.260  75.400  1.00 11.11      A    O  
ATOM    308  C1'   C A  19     -67.619  68.389  74.991  1.00 11.27      A    C  
ATOM    309  N1    C A  19     -66.760  69.206  75.857  1.00 11.65      A    N  
ATOM    310  C2    C A  19     -65.737  68.552  76.534  1.00 11.84      A    C  
ATOM    311  O2    C A  19     -65.572  67.339  76.346  1.00 12.13      A    O  
ATOM    312  N3    C A  19     -64.976  69.242  77.403  1.00 12.09      A    N  
ATOM    313  C4    C A  19     -65.127  70.556  77.529  1.00 12.12      A    C  
ATOM    314  N4    C A  19     -64.281  71.198  78.341  1.00 12.30      A    N  
ATOM    315  C5    C A  19     -66.170  71.260  76.859  1.00 12.06      A    C  
ATOM    316  C6    C A  19     -66.957  70.549  76.035  1.00 11.96      A    C  
ATOM    317  OP1   C A  19     -71.770  72.680  73.302  1.00 12.10      A    O  
ATOM    318  OP2   C A  19     -69.609  73.572  74.399  1.00 11.88      A    O1-
ATOM    319  P     U A  20     -71.730  67.602  77.229  1.00 10.59      A    P  
ATOM    320  C5'   U A  20     -70.467  65.397  77.889  1.00 10.71      A    C  
ATOM    321  O5'   U A  20     -70.711  66.787  78.135  1.00 10.58      A    O  
ATOM    322  C4'   U A  20     -69.523  64.838  78.924  1.00 10.75      A    C  
ATOM    323  O4'   U A  20     -68.174  65.330  78.699  1.00 10.78      A    O  
ATOM    324  C3'   U A  20     -69.833  65.210  80.358  1.00 10.62      A    C  
ATOM    325  O3'   U A  20     -70.765  64.277  80.856  1.00 10.88      A    O  
ATOM    326  C2'   U A  20     -68.480  65.056  81.019  1.00 10.56      A    C  
ATOM    327  O2'   U A  20     -68.134  63.710  81.262  1.00 10.63      A    O  
ATOM    328  C1'   U A  20     -67.565  65.632  79.945  1.00 10.71      A    C  
ATOM    329  N1    U A  20     -67.391  67.090  80.034  1.00 10.83      A    N  
ATOM    330  C2    U A  20     -66.743  67.608  81.139  1.00 10.72      A    C  
ATOM    331  O2    U A  20     -66.318  66.914  82.043  1.00 10.70      A    O  
ATOM    332  N3    U A  20     -66.613  68.974  81.144  1.00 10.81      A    N  
ATOM    333  C4    U A  20     -67.032  69.856  80.170  1.00 10.96      A    C  
ATOM    334  O4    U A  20     -66.833  71.061  80.315  1.00 11.14      A    O  
ATOM    335  C5    U A  20     -67.700  69.244  79.065  1.00 11.08      A    C  
ATOM    336  C6    U A  20     -67.834  67.915  79.025  1.00 11.06      A    C  
ATOM    337  OP1   U A  20     -73.000  66.845  77.144  1.00 10.78      A    O  
ATOM    338  OP2   U A  20     -71.745  69.009  77.712  1.00 10.54      A    O1-
ATOM    339  P     G A  21     -72.035  64.797  81.643  1.00 11.20      A    P  
ATOM    340  C5'   G A  21     -70.714  64.639  83.907  1.00 10.65      A    C  
ATOM    341  O5'   G A  21     -71.390  65.461  82.940  1.00 10.93      A    O  
ATOM    342  C4'   G A  21     -69.626  65.402  84.616  1.00 10.40      A    C  
ATOM    343  O4'   G A  21     -68.846  66.178  83.675  1.00 10.36      A    O  
ATOM    344  C3'   G A  21     -70.094  66.453  85.594  1.00 10.51      A    C  
ATOM    345  O3'   G A  21     -70.568  65.841  86.773  1.00 11.25      A    O  
ATOM    346  C2'   G A  21     -68.831  67.273  85.768  1.00 10.23      A    C  
ATOM    347  O2'   G A  21     -67.853  66.619  86.545  1.00 10.04      A    O  
ATOM    348  C1'   G A  21     -68.324  67.324  84.331  1.00 10.20      A    C  
ATOM    349  N1    G A  21     -67.935  72.368  83.879  1.00 10.11      A    N  
ATOM    350  C2    G A  21     -67.401  71.537  84.827  1.00 10.13      A    C  
ATOM    351  N2    G A  21     -66.622  72.118  85.746  1.00 10.53      A    N  
ATOM    352  N3    G A  21     -67.553  70.224  84.829  1.00  9.95      A    N  
ATOM    353  C4    G A  21     -68.344  69.808  83.823  1.00  9.81      A    C  
ATOM    354  C5    G A  21     -68.964  70.560  82.851  1.00  9.91      A    C  
ATOM    355  C6    G A  21     -68.784  71.966  82.855  1.00 10.10      A    C  
ATOM    356  O6    G A  21     -69.231  72.804  82.060  1.00 10.30      A    O  
ATOM    357  N7    G A  21     -69.707  69.753  82.005  1.00 10.03      A    N  
ATOM    358  C8    G A  21     -69.534  68.549  82.473  1.00 10.06      A    C  
ATOM    359  N9    G A  21     -68.723  68.512  83.579  1.00 10.02      A    N  
ATOM    360  OP1   G A  21     -72.838  63.603  82.033  1.00 11.33      A    O  
ATOM    361  OP2   G A  21     -72.674  65.874  80.837  1.00 11.21      A    O1-
ATOM    362  P     G A  22     -72.066  66.100  87.257  1.00 11.88      A    P  
ATOM    363  C5'   G A  22     -71.244  66.743  89.607  1.00 13.77      A    C  
ATOM    364  O5'   G A  22     -71.864  67.180  88.400  1.00 12.50      A    O  
ATOM    365  C4'   G A  22     -70.119  67.651  89.997  1.00 14.51      A    C  
ATOM    366  O4'   G A  22     -69.325  68.049  88.854  1.00 14.59      A    O  
ATOM    367  C3'   G A  22     -70.543  68.978  90.565  1.00 15.47      A    C  
ATOM    368  O3'   G A  22     -71.056  68.801  91.866  1.00 17.47      A    O  
ATOM    369  C2'   G A  22     -69.231  69.723  90.496  1.00 15.38      A    C  
ATOM    370  O2'   G A  22     -68.315  69.206  91.435  1.00 16.13      A    O  
ATOM    371  C1'   G A  22     -68.773  69.334  89.098  1.00 15.03      A    C  
ATOM    372  N1    G A  22     -68.523  73.977  87.062  1.00 17.29      A    N  
ATOM    373  C2    G A  22     -67.756  73.424  88.055  1.00 16.70      A    C  
ATOM    374  N2    G A  22     -66.835  74.228  88.597  1.00 17.82      A    N  
ATOM    375  N3    G A  22     -67.916  72.196  88.517  1.00 16.00      A    N  
ATOM    376  C4    G A  22     -68.921  71.552  87.892  1.00 15.60      A    C  
ATOM    377  C5    G A  22     -69.748  72.017  86.893  1.00 16.28      A    C  
ATOM    378  C6    G A  22     -69.578  73.337  86.421  1.00 17.09      A    C  
ATOM    379  O6    G A  22     -70.243  73.941  85.572  1.00 18.61      A    O  
ATOM    380  N7    G A  22     -70.659  71.042  86.515  1.00 16.49      A    N  
ATOM    381  C8    G A  22     -70.374  70.023  87.277  1.00 16.04      A    C  
ATOM    382  N9    G A  22     -69.316  70.257  88.117  1.00 15.38      A    N  
ATOM    383  OP1   G A  22     -72.564  64.827  87.847  1.00 11.95      A    O  
ATOM    384  OP2   G A  22     -72.830  66.761  86.169  1.00 11.85      A    O1-
ATOM    385  P     C A  23     -72.366  69.594  92.300  1.00 19.59      A    P  
ATOM    386  C5'   C A  23     -70.504  70.775  93.798  1.00 20.68      A    C  
ATOM    387  O5'   C A  23     -71.782  70.828  93.123  1.00 20.15      A    O  
ATOM    388  C4'   C A  23     -69.816  72.116  93.697  1.00 20.77      A    C  
ATOM    389  O4'   C A  23     -69.223  72.277  92.378  1.00 20.37      A    O  
ATOM    390  C3'   C A  23     -70.732  73.320  93.822  1.00 20.72      A    C  
ATOM    391  O3'   C A  23     -71.044  73.573  95.174  1.00 21.17      A    O  
ATOM    392  C2'   C A  23     -69.919  74.406  93.139  1.00 20.49      A    C  
ATOM    393  O2'   C A  23     -68.879  74.927  93.944  1.00 21.48      A    O  
ATOM    394  C1'   C A  23     -69.335  73.629  91.966  1.00 19.62      A    C  
ATOM    395  N1    C A  23     -70.194  73.685  90.783  1.00 18.91      A    N  
ATOM    396  C2    C A  23     -69.965  74.688  89.842  1.00 18.86      A    C  
ATOM    397  O2    C A  23     -69.017  75.473  90.014  1.00 19.18      A    O  
ATOM    398  N3    C A  23     -70.777  74.780  88.768  1.00 18.80      A    N  
ATOM    399  C4    C A  23     -71.728  73.871  88.568  1.00 18.96      A    C  
ATOM    400  N4    C A  23     -72.468  73.979  87.460  1.00 19.37      A    N  
ATOM    401  C5    C A  23     -71.997  72.843  89.518  1.00 19.07      A    C  
ATOM    402  C6    C A  23     -71.213  72.789  90.602  1.00 18.75      A    C  
ATOM    403  OP1   C A  23     -73.136  68.725  93.229  1.00 20.19      A    O  
ATOM    404  OP2   C A  23     -73.032  70.132  91.081  1.00 19.35      A    O1-
ATOM    405  P     U A  24     -72.535  73.936  95.559  1.00 21.89      A    P  
ATOM    406  C5'   U A  24     -71.816  76.456  95.476  1.00 19.81      A    C  
ATOM    407  O5'   U A  24     -72.682  75.416  94.996  1.00 20.98      A    O  
ATOM    408  C4'   U A  24     -71.908  77.658  94.582  1.00 18.92      A    C  
ATOM    409  O4'   U A  24     -71.485  77.309  93.249  1.00 18.28      A    O  
ATOM    410  C3'   U A  24     -73.305  78.175  94.317  1.00 18.82      A    C  
ATOM    411  O3'   U A  24     -73.865  78.909  95.381  1.00 19.63      A    O  
ATOM    412  C2'   U A  24     -73.091  79.039  93.090  1.00 18.24      A    C  
ATOM    413  O2'   U A  24     -72.643  80.344  93.371  1.00 18.54      A    O  
ATOM    414  C1'   U A  24     -72.027  78.244  92.342  1.00 17.87      A    C  
ATOM    415  N1    U A  24     -72.634  77.509  91.237  1.00 17.90      A    N  
ATOM    416  C2    U A  24     -72.722  78.145  90.015  1.00 18.49      A    C  
ATOM    417  O2    U A  24     -72.293  79.270  89.819  1.00 18.80      A    O  
ATOM    418  N3    U A  24     -73.320  77.408  89.027  1.00 19.11      A    N  
ATOM    419  C4    U A  24     -73.858  76.147  89.140  1.00 18.84      A    C  
ATOM    420  O4    U A  24     -74.362  75.615  88.153  1.00 19.65      A    O  
ATOM    421  C5    U A  24     -73.745  75.565  90.442  1.00 18.60      A    C  
ATOM    422  C6    U A  24     -73.152  76.250  91.422  1.00 17.86      A    C  
ATOM    423  OP1   U A  24     -72.629  73.927  97.044  1.00 22.64      A    O  
ATOM    424  OP2   U A  24     -73.452  73.074  94.769  1.00 22.16      A    O1-
ATOM    425  P     C A  25     -75.433  78.895  95.555  1.00 20.49      A    P  
ATOM    426  C5'   C A  25     -75.428  81.324  94.623  1.00 19.35      A    C  
ATOM    427  O5'   C A  25     -75.913  79.989  94.504  1.00 19.52      A    O  
ATOM    428  C4'   C A  25     -75.774  82.116  93.398  1.00 20.21      A    C  
ATOM    429  O4'   C A  25     -75.172  81.525  92.224  1.00 19.73      A    O  
ATOM    430  C3'   C A  25     -77.244  82.175  93.057  1.00 21.23      A    C  
ATOM    431  O3'   C A  25     -77.801  83.173  93.878  1.00 24.76      A    O  
ATOM    432  C2'   C A  25     -77.215  82.544  91.583  1.00 19.88      A    C  
ATOM    433  O2'   C A  25     -76.993  83.913  91.322  1.00 19.53      A    O  
ATOM    434  C1'   C A  25     -76.010  81.741  91.104  1.00 19.01      A    C  
ATOM    435  N1    C A  25     -76.356  80.436  90.546  1.00 18.34      A    N  
ATOM    436  C2    C A  25     -76.940  80.370  89.281  1.00 18.20      A    C  
ATOM    437  O2    C A  25     -77.171  81.423  88.671  1.00 18.52      A    O  
ATOM    438  N3    C A  25     -77.234  79.161  88.752  1.00 18.15      A    N  
ATOM    439  C4    C A  25     -76.955  78.049  89.432  1.00 18.07      A    C  
ATOM    440  N4    C A  25     -77.264  76.881  88.875  1.00 18.25      A    N  
ATOM    441  C5    C A  25     -76.359  78.087  90.724  1.00 18.39      A    C  
ATOM    442  C6    C A  25     -76.082  79.290  91.239  1.00 18.44      A    C  
ATOM    443  OP1   C A  25     -75.731  79.342  96.940  1.00 21.45      A    O  
ATOM    444  OP2   C A  25     -75.933  77.567  95.108  1.00 20.97      A    O1-
ATOM    445  P     A A  26     -79.157  82.879  94.634  1.00 28.59      A    P  
ATOM    446  C5'   A A  26     -80.276  84.815  93.277  1.00 26.67      A    C  
ATOM    447  O5'   A A  26     -80.235  83.412  93.588  1.00 27.35      A    O  
ATOM    448  C4'   A A  26     -80.815  85.046  91.892  1.00 26.28      A    C  
ATOM    449  O4'   A A  26     -80.062  84.291  90.916  1.00 25.32      A    O  
ATOM    450  C3'   A A  26     -82.252  84.613  91.657  1.00 26.48      A    C  
ATOM    451  O3'   A A  26     -83.094  85.665  92.093  1.00 28.42      A    O  
ATOM    452  C2'   A A  26     -82.305  84.494  90.141  1.00 25.80      A    C  
ATOM    453  O2'   A A  26     -82.561  85.711  89.472  1.00 26.51      A    O  
ATOM    454  C1'   A A  26     -80.904  83.973  89.822  1.00 24.51      A    C  
ATOM    455  N1    A A  26     -81.803  80.080  86.597  1.00 21.32      A    N  
ATOM    456  C2    A A  26     -81.913  81.406  86.457  1.00 21.81      A    C  
ATOM    457  N3    A A  26     -81.657  82.370  87.339  1.00 21.79      A    N  
ATOM    458  C4    A A  26     -81.244  81.847  88.505  1.00 21.92      A    C  
ATOM    459  C5    A A  26     -81.081  80.507  88.800  1.00 21.39      A    C  
ATOM    460  C6    A A  26     -81.378  79.590  87.781  1.00 21.17      A    C  
ATOM    461  N6    A A  26     -81.270  78.270  87.925  1.00 21.61      A    N  
ATOM    462  N7    A A  26     -80.651  80.340  90.109  1.00 21.78      A    N  
ATOM    463  C8    A A  26     -80.561  81.564  90.567  1.00 22.45      A    C  
ATOM    464  N9    A A  26     -80.891  82.526  89.645  1.00 23.10      A    N  
ATOM    465  OP1   A A  26     -79.183  83.740  95.854  1.00 29.11      A    O  
ATOM    466  OP2   A A  26     -79.301  81.399  94.785  1.00 28.36      A    O1-
ATOM    467  P     G A  27     -84.155  85.412  93.251  1.00 30.02      A    P  
ATOM    468  C5'   G A  27     -85.788  84.557  91.325  1.00 30.85      A    C  
ATOM    469  O5'   G A  27     -85.153  84.343  92.611  1.00 30.24      A    O  
ATOM    470  C4'   G A  27     -87.027  83.699  91.172  1.00 30.35      A    C  
ATOM    471  O4'   G A  27     -86.671  82.380  90.656  1.00 29.08      A    O  
ATOM    472  C3'   G A  27     -87.822  83.437  92.442  1.00 29.85      A    C  
ATOM    473  O3'   G A  27     -88.778  84.458  92.662  1.00 31.64      A    O  
ATOM    474  C2'   G A  27     -88.450  82.078  92.162  1.00 29.08      A    C  
ATOM    475  O2'   G A  27     -89.631  82.111  91.384  1.00 30.53      A    O  
ATOM    476  C1'   G A  27     -87.319  81.375  91.419  1.00 27.66      A    C  
ATOM    477  N1    G A  27     -86.002  77.516  94.464  1.00 21.98      A    N  
ATOM    478  C2    G A  27     -87.106  77.632  93.661  1.00 21.99      A    C  
ATOM    479  N2    G A  27     -87.961  76.597  93.688  1.00 21.95      A    N  
ATOM    480  N3    G A  27     -87.359  78.689  92.906  1.00 22.38      A    N  
ATOM    481  C4    G A  27     -86.391  79.625  93.013  1.00 23.38      A    C  
ATOM    482  C5    G A  27     -85.258  79.601  93.797  1.00 23.38      A    C  
ATOM    483  C6    G A  27     -84.999  78.469  94.589  1.00 22.88      A    C  
ATOM    484  O6    G A  27     -84.046  78.266  95.344  1.00 23.21      A    O  
ATOM    485  N7    G A  27     -84.519  80.761  93.633  1.00 24.62      A    N  
ATOM    486  C8    G A  27     -85.202  81.458  92.769  1.00 25.05      A    C  
ATOM    487  N9    G A  27     -86.345  80.826  92.349  1.00 24.98      A    N  
ATOM    488  OP1   G A  27     -84.907  86.682  93.453  1.00 30.66      A    O  
ATOM    489  OP2   G A  27     -83.446  84.788  94.402  1.00 29.74      A    O1-
ATOM    490  P     G A  28     -89.183  84.850  94.150  1.00 34.18      A    P  
ATOM    491  C5'   G A  28     -91.219  83.169  94.062  1.00 33.50      A    C  
ATOM    492  O5'   G A  28     -89.971  83.565  94.661  1.00 33.81      A    O  
ATOM    493  C4'   G A  28     -91.564  81.770  94.498  1.00 32.88      A    C  
ATOM    494  O4'   G A  28     -90.506  80.850  94.115  1.00 31.40      A    O  
ATOM    495  C3'   G A  28     -91.657  81.569  95.998  1.00 33.54      A    C  
ATOM    496  O3'   G A  28     -92.876  82.034  96.545  1.00 38.32      A    O  
ATOM    497  C2'   G A  28     -91.507  80.065  96.108  1.00 31.90      A    C  
ATOM    498  O2'   G A  28     -92.682  79.402  95.698  1.00 32.71      A    O  
ATOM    499  C1'   G A  28     -90.415  79.806  95.075  1.00 29.95      A    C  
ATOM    500  N1    G A  28     -87.173  77.331  98.065  1.00 22.11      A    N  
ATOM    501  C2    G A  28     -88.431  76.978  97.684  1.00 22.52      A    C  
ATOM    502  N2    G A  28     -88.872  75.795  98.139  1.00 22.88      A    N  
ATOM    503  N3    G A  28     -89.195  77.717  96.900  1.00 23.15      A    N  
ATOM    504  C4    G A  28     -88.552  78.825  96.476  1.00 24.16      A    C  
ATOM    505  C5    G A  28     -87.268  79.235  96.761  1.00 23.64      A    C  
ATOM    506  C6    G A  28     -86.469  78.424  97.603  1.00 23.00      A    C  
ATOM    507  O6    G A  28     -85.288  78.575  97.938  1.00 23.87      A    O  
ATOM    508  N7    G A  28     -86.984  80.439  96.136  1.00 25.16      A    N  
ATOM    509  C8    G A  28     -88.081  80.735  95.493  1.00 26.83      A    C  
ATOM    510  N9    G A  28     -89.070  79.794  95.652  1.00 26.91      A    N  
ATOM    511  OP1   G A  28     -90.137  85.987  94.078  1.00 35.36      A    O  
ATOM    512  OP2   G A  28     -87.941  84.977  94.966  1.00 34.01      A    O1-
ATOM    513  P     G A  29     -92.849  82.874  97.901  1.00 43.82      A    P  
ATOM    514  C5'   G A  29     -93.852  80.616  98.842  1.00 40.95      A    C  
ATOM    515  O5'   G A  29     -93.017  81.769  99.033  1.00 42.83      A    O  
ATOM    516  C4'   G A  29     -93.213  79.439  99.526  1.00 38.09      A    C  
ATOM    517  O4'   G A  29     -91.877  79.241  99.009  1.00 36.22      A    O  
ATOM    518  C3'   G A  29     -92.937  79.638 101.003  1.00 38.16      A    C  
ATOM    519  O3'   G A  29     -94.105  79.570 101.797  1.00 40.74      A    O  
ATOM    520  C2'   G A  29     -91.906  78.555 101.284  1.00 36.18      A    C  
ATOM    521  O2'   G A  29     -92.451  77.285 101.576  1.00 36.64      A    O  
ATOM    522  C1'   G A  29     -91.129  78.526  99.967  1.00 34.43      A    C  
ATOM    523  N1    G A  29     -86.618  77.869 102.070  1.00 25.59      A    N  
ATOM    524  C2    G A  29     -87.743  77.099 102.148  1.00 26.86      A    C  
ATOM    525  N2    G A  29     -87.650  75.980 102.877  1.00 26.22      A    N  
ATOM    526  N3    G A  29     -88.877  77.396 101.550  1.00 28.25      A    N  
ATOM    527  C4    G A  29     -88.773  78.514 100.803  1.00 29.81      A    C  
ATOM    528  C5    G A  29     -87.675  79.324 100.612  1.00 29.01      A    C  
ATOM    529  C6    G A  29     -86.461  78.984 101.265  1.00 27.47      A    C  
ATOM    530  O6    G A  29     -85.352  79.531 101.186  1.00 26.86      A    O  
ATOM    531  N7    G A  29     -87.985  80.381  99.767  1.00 30.90      A    N  
ATOM    532  C8    G A  29     -89.243  80.194  99.468  1.00 32.55      A    C  
ATOM    533  N9    G A  29     -89.780  79.078 100.065  1.00 32.28      A    N  
ATOM    534  OP1   G A  29     -94.057  83.743  97.933  1.00 44.85      A    O  
ATOM    535  OP2   G A  29     -91.488  83.463  98.066  1.00 43.15      A    O1-
ATOM    536  P     U A  30     -94.238  80.527 103.061  1.00 43.87      A    P  
ATOM    537  C5'   U A  30     -94.040  78.309 104.422  1.00 40.93      A    C  
ATOM    538  O5'   U A  30     -93.594  79.657 104.225  1.00 41.85      A    O  
ATOM    539  C4'   U A  30     -92.979  77.501 105.124  1.00 39.73      A    C  
ATOM    540  O4'   U A  30     -91.657  77.798 104.587  1.00 37.97      A    O  
ATOM    541  C3'   U A  30     -92.873  77.709 106.629  1.00 38.91      A    C  
ATOM    542  O3'   U A  30     -92.654  76.370 107.067  1.00 40.06      A    O  
ATOM    543  C2'   U A  30     -91.682  78.656 106.746  1.00 36.27      A    C  
ATOM    544  O2'   U A  30     -91.002  78.656 107.979  1.00 36.79      A    O  
ATOM    545  C1'   U A  30     -90.779  78.096 105.656  1.00 35.27      A    C  
ATOM    546  N1    U A  30     -89.730  79.006 105.177  1.00 32.26      A    N  
ATOM    547  C2    U A  30     -88.469  78.873 105.727  1.00 29.72      A    C  
ATOM    548  O2    U A  30     -88.207  78.058 106.595  1.00 28.70      A    O  
ATOM    549  N3    U A  30     -87.530  79.741 105.228  1.00 27.39      A    N  
ATOM    550  C4    U A  30     -87.712  80.698 104.251  1.00 28.26      A    C  
ATOM    551  O4    U A  30     -86.765  81.409 103.915  1.00 26.59      A    O  
ATOM    552  C5    U A  30     -89.038  80.765 103.722  1.00 29.75      A    C  
ATOM    553  C6    U A  30     -89.980  79.938 104.192  1.00 32.16      A    C  
ATOM    554  OP1   U A  30     -95.687  80.689 103.357  1.00 45.50      A    O  
ATOM    555  OP2   U A  30     -93.383  81.729 102.837  1.00 43.40      A    O1-
ATOM    556  P     G A  31     -92.866  75.931 108.591  1.00 41.29      A    P  
ATOM    557  C5'   G A  31     -94.702  77.778 109.202  1.00 32.65      A    C  
ATOM    558  O5'   G A  31     -94.355  76.401 108.931  1.00 37.35      A    O  
ATOM    559  C4'   G A  31     -94.648  78.096 110.680  1.00 29.06      A    C  
ATOM    560  O4'   G A  31     -94.577  76.883 111.474  1.00 28.09      A    O  
ATOM    561  C3'   G A  31     -93.479  78.965 111.134  1.00 27.69      A    C  
ATOM    562  O3'   G A  31     -94.021  79.904 112.046  1.00 27.64      A    O  
ATOM    563  C2'   G A  31     -92.574  77.984 111.870  1.00 26.76      A    C  
ATOM    564  O2'   G A  31     -91.801  78.540 112.908  1.00 26.84      A    O  
ATOM    565  C1'   G A  31     -93.603  77.047 112.481  1.00 26.82      A    C  
ATOM    566  N1    G A  31     -93.366  73.504 116.094  1.00 24.90      A    N  
ATOM    567  C2    G A  31     -93.937  74.750 116.131  1.00 24.76      A    C  
ATOM    568  N2    G A  31     -94.534  75.090 117.279  1.00 25.91      A    N  
ATOM    569  N3    G A  31     -93.928  75.597 115.117  1.00 24.59      A    N  
ATOM    570  C4    G A  31     -93.285  75.092 114.045  1.00 25.04      A    C  
ATOM    571  C5    G A  31     -92.682  73.862 113.904  1.00 25.34      A    C  
ATOM    572  C6    G A  31     -92.709  72.959 114.997  1.00 25.34      A    C  
ATOM    573  O6    G A  31     -92.230  71.820 115.071  1.00 26.00      A    O  
ATOM    574  N7    G A  31     -92.140  73.721 112.634  1.00 25.95      A    N  
ATOM    575  C8    G A  31     -92.417  74.848 112.039  1.00 25.97      A    C  
ATOM    576  N9    G A  31     -93.101  75.728 112.841  1.00 26.00      A    N  
ATOM    577  OP1   G A  31     -91.843  76.630 109.408  1.00 41.24      A    O  
ATOM    578  OP2   G A  31     -92.895  74.444 108.617  1.00 42.39      A    O1-
ATOM    579  P     A A  32     -93.262  81.269 112.343  1.00 27.89      A    P  
ATOM    580  C5'   A A  32     -90.905  82.061 111.385  1.00 23.07      A    C  
ATOM    581  O5'   A A  32     -92.130  81.313 111.215  1.00 25.63      A    O  
ATOM    582  C4'   A A  32     -89.880  81.231 112.119  1.00 21.73      A    C  
ATOM    583  O4'   A A  32     -89.419  80.149 111.262  1.00 21.38      A    O  
ATOM    584  C3'   A A  32     -88.624  81.971 112.564  1.00 21.49      A    C  
ATOM    585  O3'   A A  32     -88.767  82.380 113.915  1.00 22.25      A    O  
ATOM    586  C2'   A A  32     -87.534  80.913 112.418  1.00 21.23      A    C  
ATOM    587  O2'   A A  32     -87.445  80.006 113.499  1.00 21.98      A    O  
ATOM    588  C1'   A A  32     -88.004  80.160 111.179  1.00 20.12      A    C  
ATOM    589  N1    A A  32     -84.265  82.149 108.230  1.00 18.25      A    N  
ATOM    590  C2    A A  32     -84.234  81.590 109.445  1.00 18.07      A    C  
ATOM    591  N3    A A  32     -85.236  81.098 110.170  1.00 18.07      A    N  
ATOM    592  C4    A A  32     -86.395  81.190 109.497  1.00 18.01      A    C  
ATOM    593  C5    A A  32     -86.580  81.732 108.240  1.00 17.99      A    C  
ATOM    594  C6    A A  32     -85.450  82.235 107.589  1.00 18.04      A    C  
ATOM    595  N6    A A  32     -85.485  82.770 106.371  1.00 18.55      A    N  
ATOM    596  N7    A A  32     -87.913  81.662 107.865  1.00 18.38      A    N  
ATOM    597  C8    A A  32     -88.496  81.094 108.890  1.00 18.88      A    C  
ATOM    598  N9    A A  32     -87.638  80.782 109.913  1.00 18.75      A    N  
ATOM    599  OP1   A A  32     -92.632  81.144 113.688  1.00 27.70      A    O  
ATOM    600  OP2   A A  32     -94.230  82.371 112.094  1.00 27.96      A    O1-
ATOM    601  P     A A  33     -88.529  83.910 114.317  1.00 23.34      A    P  
ATOM    602  C5'   A A  33     -86.430  83.008 115.639  1.00 21.53      A    C  
ATOM    603  O5'   A A  33     -86.991  83.962 114.725  1.00 22.42      A    O  
ATOM    604  C4'   A A  33     -84.937  82.902 115.442  1.00 20.66      A    C  
ATOM    605  O4'   A A  33     -84.654  82.126 114.246  1.00 19.85      A    O  
ATOM    606  C3'   A A  33     -84.194  84.221 115.252  1.00 20.70      A    C  
ATOM    607  O3'   A A  33     -83.765  84.755 116.497  1.00 21.61      A    O  
ATOM    608  C2'   A A  33     -83.021  83.801 114.380  1.00 20.18      A    C  
ATOM    609  O2'   A A  33     -81.963  83.179 115.075  1.00 20.31      A    O  
ATOM    610  C1'   A A  33     -83.696  82.797 113.457  1.00 19.41      A    C  
ATOM    611  N1    A A  33     -83.340  85.197 108.922  1.00 21.29      A    N  
ATOM    612  C2    A A  33     -82.410  84.677 109.730  1.00 20.41      A    C  
ATOM    613  N3    A A  33     -82.560  84.059 110.897  1.00 20.02      A    N  
ATOM    614  C4    A A  33     -83.857  84.019 111.245  1.00 19.62      A    C  
ATOM    615  C5    A A  33     -84.924  84.515 110.521  1.00 20.26      A    C  
ATOM    616  C6    A A  33     -84.633  85.132 109.297  1.00 20.66      A    C  
ATOM    617  N6    A A  33     -85.558  85.661 108.495  1.00 21.96      A    N  
ATOM    618  N7    A A  33     -86.117  84.284 111.187  1.00 20.51      A    N  
ATOM    619  C8    A A  33     -85.750  83.663 112.278  1.00 19.79      A    C  
ATOM    620  N9    A A  33     -84.401  83.452 112.370  1.00 19.31      A    N  
ATOM    621  OP1   A A  33     -89.358  84.207 115.520  1.00 23.58      A    O  
ATOM    622  OP2   A A  33     -88.674  84.743 113.094  1.00 23.33      A    O1-
ATOM    623  P     C A  34     -83.915  86.320 116.789  1.00 22.05      A    P  
ATOM    624  C5'   C A  34     -81.289  86.395 116.342  1.00 21.69      A    C  
ATOM    625  O5'   C A  34     -82.608  86.944 116.118  1.00 21.78      A    O  
ATOM    626  C4'   C A  34     -80.308  86.894 115.301  1.00 21.93      A    C  
ATOM    627  O4'   C A  34     -80.503  86.192 114.040  1.00 21.54      A    O  
ATOM    628  C3'   C A  34     -80.423  88.363 114.924  1.00 22.07      A    C  
ATOM    629  O3'   C A  34     -79.853  89.217 115.901  1.00 23.03      A    O  
ATOM    630  C2'   C A  34     -79.799  88.383 113.537  1.00 21.20      A    C  
ATOM    631  O2'   C A  34     -78.390  88.350 113.450  1.00 20.51      A    O  
ATOM    632  C1'   C A  34     -80.392  87.105 112.958  1.00 21.25      A    C  
ATOM    633  N1    C A  34     -81.736  87.319 112.398  1.00 21.81      A    N  
ATOM    634  C2    C A  34     -81.855  87.839 111.108  1.00 22.21      A    C  
ATOM    635  O2    C A  34     -80.824  88.109 110.468  1.00 22.96      A    O  
ATOM    636  N3    C A  34     -83.087  88.039 110.591  1.00 22.44      A    N  
ATOM    637  C4    C A  34     -84.171  87.746 111.305  1.00 22.69      A    C  
ATOM    638  N4    C A  34     -85.361  87.969 110.742  1.00 23.08      A    N  
ATOM    639  C5    C A  34     -84.082  87.223 112.626  1.00 22.73      A    C  
ATOM    640  C6    C A  34     -82.856  87.026 113.129  1.00 22.13      A    C  
ATOM    641  OP1   C A  34     -83.835  86.523 118.260  1.00 22.30      A    O  
ATOM    642  OP2   C A  34     -85.114  86.803 116.056  1.00 22.36      A    O1-
ATOM    643  P     G A  35     -80.621  90.550 116.324  1.00 23.62      A    P  
ATOM    644  C5'   G A  35     -78.525  91.446 114.982  1.00 23.13      A    C  
ATOM    645  O5'   G A  35     -79.863  91.668 115.476  1.00 23.52      A    O  
ATOM    646  C4'   G A  35     -78.274  92.242 113.724  1.00 23.28      A    C  
ATOM    647  O4'   G A  35     -78.619  91.456 112.556  1.00 22.93      A    O  
ATOM    648  C3'   G A  35     -79.072  93.525 113.568  1.00 23.65      A    C  
ATOM    649  O3'   G A  35     -78.389  94.578 114.221  1.00 24.86      A    O  
ATOM    650  C2'   G A  35     -79.048  93.733 112.066  1.00 23.46      A    C  
ATOM    651  O2'   G A  35     -77.847  94.302 111.589  1.00 24.23      A    O  
ATOM    652  C1'   G A  35     -79.177  92.300 111.562  1.00 22.98      A    C  
ATOM    653  N1    G A  35     -83.250  92.424 108.514  1.00 20.95      A    N  
ATOM    654  C2    G A  35     -82.047  93.050 108.354  1.00 20.36      A    C  
ATOM    655  N2    G A  35     -81.915  93.794 107.251  1.00 20.83      A    N  
ATOM    656  N3    G A  35     -81.044  92.946 109.211  1.00 20.97      A    N  
ATOM    657  C4    G A  35     -81.375  92.190 110.283  1.00 21.87      A    C  
ATOM    658  C5    G A  35     -82.569  91.557 110.549  1.00 22.04      A    C  
ATOM    659  C6    G A  35     -83.631  91.693 109.628  1.00 22.07      A    C  
ATOM    660  O6    G A  35     -84.768  91.216 109.691  1.00 22.72      A    O  
ATOM    661  N7    G A  35     -82.514  90.885 111.761  1.00 22.34      A    N  
ATOM    662  C8    G A  35     -81.306  91.109 112.200  1.00 22.57      A    C  
ATOM    663  N9    G A  35     -80.561  91.893 111.354  1.00 22.54      A    N  
ATOM    664  OP1   G A  35     -80.393  90.770 117.773  1.00 23.92      A    O  
ATOM    665  OP2   G A  35     -82.018  90.464 115.824  1.00 24.01      A    O1-
ATOM    666  P     C A  36     -79.216  95.732 114.926  1.00 25.99      A    P  
ATOM    667  C5'   C A  36     -78.644  97.344 112.942  1.00 24.63      A    C  
ATOM    668  O5'   C A  36     -79.635  96.658 113.707  1.00 25.01      A    O  
ATOM    669  C4'   C A  36     -79.284  97.889 111.702  1.00 24.86      A    C  
ATOM    670  O4'   C A  36     -79.690  96.777 110.865  1.00 24.44      A    O  
ATOM    671  C3'   C A  36     -80.577  98.648 111.937  1.00 25.68      A    C  
ATOM    672  O3'   C A  36     -80.400  99.991 112.340  1.00 28.03      A    O  
ATOM    673  C2'   C A  36     -81.254  98.525 110.586  1.00 25.23      A    C  
ATOM    674  O2'   C A  36     -80.658  99.409 109.661  1.00 25.12      A    O  
ATOM    675  C1'   C A  36     -80.917  97.082 110.226  1.00 24.30      A    C  
ATOM    676  N1    C A  36     -81.932  96.098 110.653  1.00 23.18      A    N  
ATOM    677  C2    C A  36     -82.912  95.701 109.739  1.00 22.41      A    C  
ATOM    678  O2    C A  36     -82.887  96.159 108.585  1.00 21.83      A    O  
ATOM    679  N3    C A  36     -83.842  94.807 110.120  1.00 21.70      A    N  
ATOM    680  C4    C A  36     -83.805  94.278 111.337  1.00 22.88      A    C  
ATOM    681  N4    C A  36     -84.746  93.379 111.649  1.00 22.48      A    N  
ATOM    682  C5    C A  36     -82.821  94.660 112.296  1.00 23.53      A    C  
ATOM    683  C6    C A  36     -81.915  95.571 111.916  1.00 23.12      A    C  
ATOM    684  OP1   C A  36     -78.289  96.473 115.821  1.00 26.28      A    O  
ATOM    685  OP2   C A  36     -80.468  95.144 115.482  1.00 26.27      A    O1-
ATOM    686  P     U A  37     -81.469 100.651 113.318  1.00 30.15      A    P  
ATOM    687  C5'   U A  37     -82.739 101.763 111.282  1.00 34.29      A    C  
ATOM    688  O5'   U A  37     -82.749 100.841 112.387  1.00 31.50      A    O  
ATOM    689  C4'   U A  37     -83.991 101.614 110.454  1.00 35.94      A    C  
ATOM    690  O4'   U A  37     -84.039 100.283 109.873  1.00 35.88      A    O  
ATOM    691  C3'   U A  37     -85.296 101.716 111.223  1.00 37.91      A    C  
ATOM    692  O3'   U A  37     -85.661 103.038 111.577  1.00 43.98      A    O  
ATOM    693  C2'   U A  37     -86.258 100.996 110.297  1.00 36.05      A    C  
ATOM    694  O2'   U A  37     -86.697 101.814 109.237  1.00 34.87      A    O  
ATOM    695  C1'   U A  37     -85.386  99.830 109.826  1.00 36.36      A    C  
ATOM    696  N1    U A  37     -85.525  98.640 110.685  1.00 35.39      A    N  
ATOM    697  C2    U A  37     -86.513  97.724 110.369  1.00 34.58      A    C  
ATOM    698  O2    U A  37     -87.240  97.839 109.400  1.00 35.05      A    O  
ATOM    699  N3    U A  37     -86.607  96.660 111.229  1.00 34.83      A    N  
ATOM    700  C4    U A  37     -85.851  96.430 112.357  1.00 35.77      A    C  
ATOM    701  O4    U A  37     -86.064  95.422 113.035  1.00 37.07      A    O  
ATOM    702  C5    U A  37     -84.855  97.422 112.617  1.00 35.77      A    C  
ATOM    703  C6    U A  37     -84.728  98.465 111.793  1.00 35.23      A    C  
ATOM    704  OP1   U A  37     -80.950 101.981 113.723  1.00 31.41      A    O  
ATOM    705  OP2   U A  37     -81.824  99.655 114.362  1.00 30.41      A    O1-
ATOM    706  P     G A  38     -86.240 103.316 113.042  1.00 50.66      A    P  
ATOM    707  C5'   G A  38     -88.572 103.562 111.850  1.00 54.25      A    C  
ATOM    708  O5'   G A  38     -87.782 102.951 112.887  1.00 51.97      A    O  
ATOM    709  C4'   G A  38     -89.745 102.688 111.486  1.00 56.10      A    C  
ATOM    710  O4'   G A  38     -89.299 101.358 111.092  1.00 55.97      A    O  
ATOM    711  C3'   G A  38     -90.739 102.405 112.595  1.00 58.23      A    C  
ATOM    712  O3'   G A  38     -91.563 103.505 112.946  1.00 63.03      A    O  
ATOM    713  C2'   G A  38     -91.451 101.179 112.044  1.00 56.54      A    C  
ATOM    714  O2'   G A  38     -92.380 101.425 111.009  1.00 57.62      A    O  
ATOM    715  C1'   G A  38     -90.261 100.393 111.501  1.00 55.44      A    C  
ATOM    716  N1    G A  38     -90.978  96.427 114.569  1.00 54.13      A    N  
ATOM    717  C2    G A  38     -91.797  96.931 113.587  1.00 51.88      A    C  
ATOM    718  N2    G A  38     -92.960  96.294 113.397  1.00 50.36      A    N  
ATOM    719  N3    G A  38     -91.491  97.979 112.839  1.00 52.12      A    N  
ATOM    720  C4    G A  38     -90.286  98.495 113.162  1.00 53.38      A    C  
ATOM    721  C5    G A  38     -89.393  98.066 114.121  1.00 54.71      A    C  
ATOM    722  C6    G A  38     -89.729  96.938 114.913  1.00 55.54      A    C  
ATOM    723  O6    G A  38     -89.069  96.403 115.813  1.00 56.76      A    O  
ATOM    724  N7    G A  38     -88.261  98.869 114.135  1.00 55.55      A    N  
ATOM    725  C8    G A  38     -88.481  99.753 113.201  1.00 56.14      A    C  
ATOM    726  N9    G A  38     -89.681  99.570 112.557  1.00 54.70      A    N  
ATOM    727  OP1   G A  38     -86.124 104.772 113.311  1.00 52.25      A    O  
ATOM    728  OP2   G A  38     -85.620 102.344 113.987  1.00 49.49      A    O1-
ATOM    729  P     G A  39     -91.964 103.734 114.481  1.00 66.33      A    P  
ATOM    730  C5'   G A  39     -94.314 102.961 113.584  1.00 64.25      A    C  
ATOM    731  O5'   G A  39     -93.551 103.853 114.416  1.00 65.43      A    O  
ATOM    732  C4'   G A  39     -95.615 103.603 113.184  1.00 63.48      A    C  
ATOM    733  O4'   G A  39     -95.553 104.045 111.799  1.00 58.59      A    O  
ATOM    734  C3'   G A  39     -96.816 102.675 113.213  1.00 64.70      A    C  
ATOM    735  O3'   G A  39     -97.300 102.423 114.523  1.00 72.00      A    O  
ATOM    736  C2'   G A  39     -97.781 103.390 112.279  1.00 59.89      A    C  
ATOM    737  O2'   G A  39     -98.491 104.465 112.860  1.00 61.71      A    O  
ATOM    738  C1'   G A  39     -96.823 103.864 111.186  1.00 55.12      A    C  
ATOM    739  N1    G A  39     -99.161 101.366 107.443  1.00 40.63      A    N  
ATOM    740  C2    G A  39     -99.647 102.348 108.266  1.00 42.85      A    C  
ATOM    741  N2    G A  39    -100.932 102.689 108.087  1.00 41.75      A    N  
ATOM    742  N3    G A  39     -98.938 102.926 109.222  1.00 44.33      A    N  
ATOM    743  C4    G A  39     -97.674 102.450 109.271  1.00 44.86      A    C  
ATOM    744  C5    G A  39     -97.086 101.489 108.476  1.00 42.43      A    C  
ATOM    745  C6    G A  39     -97.860 100.874 107.462  1.00 41.53      A    C  
ATOM    746  O6    G A  39     -97.527  99.989 106.670  1.00 40.18      A    O  
ATOM    747  N7    G A  39     -95.765 101.287 108.845  1.00 43.76      A    N  
ATOM    748  C8    G A  39     -95.575 102.116 109.834  1.00 46.22      A    C  
ATOM    749  N9    G A  39     -96.688 102.863 110.134  1.00 48.50      A    N  
ATOM    750  OP1   G A  39     -91.385 105.033 114.914  1.00 66.82      A    O  
ATOM    751  OP2   G A  39     -91.642 102.495 115.244  1.00 66.02      A    O1-
ATOM    752  P     C A  40     -97.755 100.938 114.920  1.00 80.23      A    P  
ATOM    753  C5'   C A  40    -100.235 101.818 114.729  1.00 62.62      A    C  
ATOM    754  O5'   C A  40     -99.238 100.854 114.340  1.00 72.34      A    O  
ATOM    755  C4'   C A  40    -101.367 101.839 113.733  1.00 56.56      A    C  
ATOM    756  O4'   C A  40    -100.858 102.077 112.395  1.00 52.71      A    O  
ATOM    757  C3'   C A  40    -102.139 100.544 113.563  1.00 56.13      A    C  
ATOM    758  O3'   C A  40    -103.030 100.252 114.632  1.00 62.60      A    O  
ATOM    759  C2'   C A  40    -102.844 100.787 112.238  1.00 52.36      A    C  
ATOM    760  O2'   C A  40    -104.005 101.590 112.323  1.00 54.32      A    O  
ATOM    761  C1'   C A  40    -101.754 101.512 111.449  1.00 48.99      A    C  
ATOM    762  N1    C A  40    -101.017 100.590 110.567  1.00 44.25      A    N  
ATOM    763  C2    C A  40    -101.614 100.208 109.361  1.00 41.81      A    C  
ATOM    764  O2    C A  40    -102.723 100.679 109.066  1.00 40.47      A    O  
ATOM    765  N3    C A  40    -100.976  99.329 108.561  1.00 39.04      A    N  
ATOM    766  C4    C A  40     -99.769  98.875 108.893  1.00 38.66      A    C  
ATOM    767  N4    C A  40     -99.169  98.025 108.060  1.00 38.07      A    N  
ATOM    768  C5    C A  40     -99.141  99.234 110.121  1.00 39.91      A    C  
ATOM    769  C6    C A  40     -99.794 100.089 110.921  1.00 42.64      A    C  
ATOM    770  OP1   C A  40     -97.816 100.859 116.406  1.00 82.98      A    O  
ATOM    771  OP2   C A  40     -96.910  99.967 114.168  1.00 77.46      A    O1-
ATOM    772  P     G A  41    -103.372  98.725 114.987  1.00 67.76      A    P  
ATOM    773  C5'   G A  41    -105.643  98.924 113.666  1.00 52.63      A    C  
ATOM    774  O5'   G A  41    -104.358  98.292 113.814  1.00 59.88      A    O  
ATOM    775  C4'   G A  41    -106.410  98.315 112.516  1.00 48.45      A    C  
ATOM    776  O4'   G A  41    -105.795  98.672 111.244  1.00 45.40      A    O  
ATOM    777  C3'   G A  41    -106.483  96.796 112.479  1.00 45.02      A    C  
ATOM    778  O3'   G A  41    -107.458  96.275 113.367  1.00 42.73      A    O  
ATOM    779  C2'   G A  41    -106.789  96.549 111.009  1.00 43.34      A    C  
ATOM    780  O2'   G A  41    -108.136  96.790 110.645  1.00 43.52      A    O  
ATOM    781  C1'   G A  41    -105.861  97.565 110.354  1.00 41.43      A    C  
ATOM    782  N1    G A  41    -102.783  94.582 107.621  1.00 30.00      A    N  
ATOM    783  C2    G A  41    -104.113  94.854 107.430  1.00 31.08      A    C  
ATOM    784  N2    G A  41    -104.698  94.234 106.388  1.00 30.78      A    N  
ATOM    785  N3    G A  41    -104.823  95.650 108.214  1.00 32.30      A    N  
ATOM    786  C4    G A  41    -104.075  96.173 109.210  1.00 34.18      A    C  
ATOM    787  C5    G A  41    -102.736  95.973 109.475  1.00 33.75      A    C  
ATOM    788  C6    G A  41    -101.993  95.116 108.630  1.00 31.60      A    C  
ATOM    789  O6    G A  41    -100.799  94.810 108.702  1.00 30.99      A    O  
ATOM    790  N7    G A  41    -102.344  96.688 110.597  1.00 36.13      A    N  
ATOM    791  C8    G A  41    -103.427  97.301 110.985  1.00 36.86      A    C  
ATOM    792  N9    G A  41    -104.512  97.040 110.184  1.00 37.28      A    N  
ATOM    793  OP1   G A  41    -104.129  98.712 116.268  1.00 70.21      A    O  
ATOM    794  OP2   G A  41    -102.121  97.926 114.874  1.00 69.23      A    O1-
ATOM    795  P     G A  42    -107.266  94.816 113.975  1.00 40.40      A    P  
ATOM    796  C5'   G A  42    -109.020  93.885 112.268  1.00 34.69      A    C  
ATOM    797  O5'   G A  42    -107.668  93.876 112.754  1.00 37.62      A    O  
ATOM    798  C4'   G A  42    -109.110  93.214 110.924  1.00 32.07      A    C  
ATOM    799  O4'   G A  42    -108.191  93.840 109.994  1.00 30.93      A    O  
ATOM    800  C3'   G A  42    -108.734  91.745 110.882  1.00 30.89      A    C  
ATOM    801  O3'   G A  42    -109.817  90.948 111.313  1.00 32.08      A    O  
ATOM    802  C2'   G A  42    -108.399  91.566 109.413  1.00 29.95      A    C  
ATOM    803  O2'   G A  42    -109.517  91.479 108.551  1.00 29.69      A    O  
ATOM    804  C1'   G A  42    -107.625  92.853 109.150  1.00 29.39      A    C  
ATOM    805  N1    G A  42    -103.242  90.614 108.011  1.00 26.74      A    N  
ATOM    806  C2    G A  42    -104.456  90.479 107.411  1.00 26.90      A    C  
ATOM    807  N2    G A  42    -104.512  89.629 106.379  1.00 27.74      A    N  
ATOM    808  N3    G A  42    -105.544  91.114 107.805  1.00 27.01      A    N  
ATOM    809  C4    G A  42    -105.296  91.929 108.851  1.00 27.23      A    C  
ATOM    810  C5    G A  42    -104.103  92.150 109.505  1.00 27.18      A    C  
ATOM    811  C6    G A  42    -102.952  91.447 109.074  1.00 26.58      A    C  
ATOM    812  O6    G A  42    -101.793  91.516 109.501  1.00 27.45      A    O  
ATOM    813  N7    G A  42    -104.266  93.069 110.531  1.00 28.63      A    N  
ATOM    814  C8    G A  42    -105.533  93.381 110.485  1.00 28.52      A    C  
ATOM    815  N9    G A  42    -106.211  92.732 109.483  1.00 28.21      A    N  
ATOM    816  OP1   G A  42    -108.269  94.640 115.058  1.00 41.15      A    O  
ATOM    817  OP2   G A  42    -105.822  94.620 114.274  1.00 40.03      A    O1-
ATOM    818  P     C A  43    -109.637  89.989 112.572  1.00 33.11      A    P  
ATOM    819  C5'   C A  43    -109.800  87.973 110.872  1.00 32.59      A    C  
ATOM    820  O5'   C A  43    -109.074  88.645 111.921  1.00 32.92      A    O  
ATOM    821  C4'   C A  43    -108.856  87.365 109.861  1.00 31.45      A    C  
ATOM    822  O4'   C A  43    -107.901  88.353 109.392  1.00 30.83      A    O  
ATOM    823  C3'   C A  43    -107.959  86.252 110.368  1.00 30.92      A    C  
ATOM    824  O3'   C A  43    -108.626  85.020 110.513  1.00 32.12      A    O  
ATOM    825  C2'   C A  43    -106.896  86.213 109.291  1.00 30.55      A    C  
ATOM    826  O2'   C A  43    -107.365  85.614 108.102  1.00 31.57      A    O  
ATOM    827  C1'   C A  43    -106.690  87.704 109.041  1.00 29.62      A    C  
ATOM    828  N1    C A  43    -105.580  88.275 109.826  1.00 28.59      A    N  
ATOM    829  C2    C A  43    -104.280  88.092 109.351  1.00 28.39      A    C  
ATOM    830  O2    C A  43    -104.107  87.494 108.275  1.00 28.24      A    O  
ATOM    831  N3    C A  43    -103.242  88.544 110.088  1.00 27.70      A    N  
ATOM    832  C4    C A  43    -103.463  89.277 111.176  1.00 27.80      A    C  
ATOM    833  N4    C A  43    -102.400  89.793 111.799  1.00 27.42      A    N  
ATOM    834  C5    C A  43    -104.776  89.474 111.693  1.00 28.26      A    C  
ATOM    835  C6    C A  43    -105.798  88.957 110.993  1.00 28.57      A    C  
ATOM    836  OP1   C A  43    -110.987  89.762 113.155  1.00 33.91      A    O  
ATOM    837  OP2   C A  43    -108.547  90.528 113.427  1.00 32.96      A    O1-
ATOM    838  P     G A  44    -108.683  84.369 111.947  1.00 33.60      A    P  
ATOM    839  C5'   G A  44    -106.864  82.465 112.014  1.00 35.80      A    C  
ATOM    840  O5'   G A  44    -107.192  83.853 112.157  1.00 34.44      A    O  
ATOM    841  C4'   G A  44    -105.764  82.274 110.998  1.00 34.87      A    C  
ATOM    842  O4'   G A  44    -105.352  83.562 110.466  1.00 34.20      A    O  
ATOM    843  C3'   G A  44    -104.486  81.663 111.555  1.00 35.05      A    C  
ATOM    844  O3'   G A  44    -104.549  80.246 111.712  1.00 34.49      A    O  
ATOM    845  C2'   G A  44    -103.445  82.179 110.576  1.00 34.50      A    C  
ATOM    846  O2'   G A  44    -103.445  81.507 109.334  1.00 35.73      A    O  
ATOM    847  C1'   G A  44    -103.937  83.608 110.360  1.00 33.86      A    C  
ATOM    848  N1    G A  44     -99.843  85.899 112.286  1.00 29.86      A    N  
ATOM    849  C2    G A  44     -99.920  84.960 111.299  1.00 31.54      A    C  
ATOM    850  N2    G A  44     -98.752  84.578 110.762  1.00 32.83      A    N  
ATOM    851  N3    G A  44    -101.053  84.432 110.873  1.00 32.20      A    N  
ATOM    852  C4    G A  44    -102.117  84.919 111.544  1.00 31.64      A    C  
ATOM    853  C5    G A  44    -102.140  85.858 112.553  1.00 30.69      A    C  
ATOM    854  C6    G A  44    -100.918  86.428 112.980  1.00 29.83      A    C  
ATOM    855  O6    G A  44    -100.720  87.275 113.861  1.00 30.77      A    O  
ATOM    856  N7    G A  44    -103.440  86.099 112.970  1.00 32.43      A    N  
ATOM    857  C8    G A  44    -104.169  85.312 112.227  1.00 33.37      A    C  
ATOM    858  N9    G A  44    -103.430  84.568 111.340  1.00 32.94      A    N  
ATOM    859  OP1   G A  44    -109.669  83.257 111.903  1.00 34.17      A    O  
ATOM    860  OP2   G A  44    -108.849  85.458 112.934  1.00 33.60      A    O1-
ATOM    861  P     U A  45    -104.449  79.587 113.188  1.00 33.78      A    P  
ATOM    862  C5'   U A  45    -102.000  79.077 112.394  1.00 29.47      A    C  
ATOM    863  O5'   U A  45    -102.880  79.516 113.439  1.00 31.62      A    O  
ATOM    864  C4'   U A  45    -100.738  79.896 112.395  1.00 28.59      A    C  
ATOM    865  O4'   U A  45    -101.066  81.300 112.226  1.00 28.76      A    O  
ATOM    866  C3'   U A  45     -99.951  79.884 113.691  1.00 28.30      A    C  
ATOM    867  O3'   U A  45     -99.247  78.677 113.940  1.00 28.35      A    O  
ATOM    868  C2'   U A  45     -99.099  81.134 113.530  1.00 28.59      A    C  
ATOM    869  O2'   U A  45     -97.952  80.999 112.716  1.00 29.10      A    O  
ATOM    870  C1'   U A  45    -100.117  82.099 112.917  1.00 28.97      A    C  
ATOM    871  N1    U A  45    -100.814  82.876 113.952  1.00 29.75      A    N  
ATOM    872  C2    U A  45    -100.111  83.887 114.577  1.00 30.31      A    C  
ATOM    873  O2    U A  45     -98.972  84.190 114.271  1.00 31.18      A    O  
ATOM    874  N3    U A  45    -100.780  84.503 115.602  1.00 31.60      A    N  
ATOM    875  C4    U A  45    -102.071  84.266 116.019  1.00 32.94      A    C  
ATOM    876  O4    U A  45    -102.543  84.929 116.946  1.00 34.44      A    O  
ATOM    877  C5    U A  45    -102.725  83.195 115.335  1.00 32.79      A    C  
ATOM    878  C6    U A  45    -102.090  82.553 114.349  1.00 31.31      A    C  
ATOM    879  OP1   U A  45    -104.952  78.197 113.104  1.00 35.43      A    O  
ATOM    880  OP2   U A  45    -105.070  80.518 114.169  1.00 33.82      A    O1-
ATOM    881  P     G A  46     -99.321  78.009 115.396  1.00 28.76      A    P  
ATOM    882  C5'   G A  46     -96.755  78.373 115.807  1.00 27.34      A    C  
ATOM    883  O5'   G A  46     -98.108  78.689 116.166  1.00 28.23      A    O  
ATOM    884  C4'   G A  46     -95.826  79.337 116.486  1.00 26.68      A    C  
ATOM    885  O4'   G A  46     -96.139  80.681 116.043  1.00 27.18      A    O  
ATOM    886  C3'   G A  46     -95.960  79.406 117.994  1.00 25.90      A    C  
ATOM    887  O3'   G A  46     -95.135  78.439 118.596  1.00 25.91      A    O  
ATOM    888  C2'   G A  46     -95.418  80.788 118.289  1.00 26.41      A    C  
ATOM    889  O2'   G A  46     -94.011  80.850 118.200  1.00 26.75      A    O  
ATOM    890  C1'   G A  46     -96.005  81.579 117.129  1.00 27.30      A    C  
ATOM    891  N1    G A  46     -98.478  85.256 119.560  1.00 32.17      A    N  
ATOM    892  C2    G A  46     -97.141  84.980 119.546  1.00 32.24      A    C  
ATOM    893  N2    G A  46     -96.370  85.804 120.278  1.00 34.77      A    N  
ATOM    894  N3    G A  46     -96.606  83.977 118.873  1.00 31.07      A    N  
ATOM    895  C4    G A  46     -97.540  83.269 118.199  1.00 29.54      A    C  
ATOM    896  C5    G A  46     -98.905  83.471 118.150  1.00 30.14      A    C  
ATOM    897  C6    G A  46     -99.460  84.543 118.889  1.00 31.26      A    C  
ATOM    898  O6    G A  46    -100.644  84.904 118.973  1.00 33.13      A    O  
ATOM    899  N7    G A  46     -99.516  82.517 117.350  1.00 29.43      A    N  
ATOM    900  C8    G A  46     -98.532  81.767 116.936  1.00 29.08      A    C  
ATOM    901  N9    G A  46     -97.308  82.167 117.416  1.00 28.38      A    N  
ATOM    902  OP1   G A  46     -98.998  76.568 115.264  1.00 29.33      A    O  
ATOM    903  OP2   G A  46    -100.591  78.427 116.050  1.00 29.02      A    O1-
ATOM    904  P     C A  47     -95.787  77.350 119.527  1.00 26.49      A    P  
ATOM    905  C5'   C A  47     -93.317  76.794 120.242  1.00 27.38      A    C  
ATOM    906  O5'   C A  47     -94.590  76.331 119.767  1.00 26.84      A    O  
ATOM    907  C4'   C A  47     -92.403  75.618 120.488  1.00 28.37      A    C  
ATOM    908  O4'   C A  47     -91.179  76.103 121.103  1.00 27.90      A    O  
ATOM    909  C3'   C A  47     -92.940  74.549 121.441  1.00 28.81      A    C  
ATOM    910  O3'   C A  47     -92.421  73.203 121.288  1.00 29.90      A    O  
ATOM    911  C2'   C A  47     -92.458  75.091 122.783  1.00 27.99      A    C  
ATOM    912  O2'   C A  47     -92.390  74.129 123.813  1.00 28.20      A    O  
ATOM    913  C1'   C A  47     -91.055  75.553 122.398  1.00 27.97      A    C  
ATOM    914  N1    C A  47     -90.416  76.556 123.252  1.00 28.66      A    N  
ATOM    915  C2    C A  47     -89.039  76.463 123.456  1.00 28.95      A    C  
ATOM    916  O2    C A  47     -88.422  75.514 122.953  1.00 29.90      A    O  
ATOM    917  N3    C A  47     -88.423  77.376 124.238  1.00 30.15      A    N  
ATOM    918  C4    C A  47     -89.120  78.388 124.758  1.00 30.80      A    C  
ATOM    919  N4    C A  47     -88.463  79.270 125.518  1.00 31.86      A    N  
ATOM    920  C5    C A  47     -90.526  78.516 124.559  1.00 30.97      A    C  
ATOM    921  C6    C A  47     -91.126  77.592 123.795  1.00 30.16      A    C  
ATOM    922  OP1   C A  47     -96.862  76.668 118.758  1.00 26.65      A    O  
ATOM    923  OP2   C A  47     -96.100  77.986 120.833  1.00 27.16      A    O1-
ATOM    924  P     C A  48     -92.227  72.445 119.837  1.00 29.20      A    P  
ATOM    925  C5'   C A  48     -90.564  73.555 118.117  1.00 33.87      A    C  
ATOM    926  O5'   C A  48     -90.774  72.903 119.376  1.00 30.34      A    O  
ATOM    927  C4'   C A  48     -89.726  72.699 117.201  1.00 37.38      A    C  
ATOM    928  O4'   C A  48     -90.168  72.930 115.847  1.00 37.58      A    O  
ATOM    929  C3'   C A  48     -88.239  73.014 117.205  1.00 39.53      A    C  
ATOM    930  O3'   C A  48     -87.528  72.230 118.175  1.00 45.71      A    O  
ATOM    931  C2'   C A  48     -87.795  72.700 115.778  1.00 38.79      A    C  
ATOM    932  O2'   C A  48     -87.388  71.369 115.545  1.00 39.48      A    O  
ATOM    933  C1'   C A  48     -89.065  72.967 114.974  1.00 39.09      A    C  
ATOM    934  N1    C A  48     -89.103  74.237 114.241  1.00 42.89      A    N  
ATOM    935  C2    C A  48     -88.662  74.261 112.911  1.00 46.11      A    C  
ATOM    936  O2    C A  48     -88.216  73.220 112.404  1.00 46.25      A    O  
ATOM    937  N3    C A  48     -88.723  75.421 112.217  1.00 48.84      A    N  
ATOM    938  C4    C A  48     -89.217  76.519 112.797  1.00 49.19      A    C  
ATOM    939  N4    C A  48     -89.257  77.638 112.075  1.00 50.25      A    N  
ATOM    940  C5    C A  48     -89.688  76.517 114.143  1.00 46.94      A    C  
ATOM    941  C6    C A  48     -89.625  75.362 114.817  1.00 44.31      A    C  
ATOM    942  OP1   C A  48     -93.306  72.880 118.909  1.00 28.76      A    O  
ATOM    943  OP2   C A  48     -92.049  70.997 120.104  1.00 29.28      A    O1-
ATOM    944  P     U A  49     -87.875  70.655 118.490  1.00 50.67      A    P  
ATOM    945  C5'   U A  49     -85.903  69.346 119.645  1.00 46.53      A    C  
ATOM    946  O5'   U A  49     -86.427  69.991 118.481  1.00 48.86      A    O  
ATOM    947  C4'   U A  49     -84.711  70.097 120.192  1.00 44.19      A    C  
ATOM    948  O4'   U A  49     -84.800  71.521 119.904  1.00 39.76      A    O  
ATOM    949  C3'   U A  49     -84.527  69.971 121.707  1.00 45.46      A    C  
ATOM    950  O3'   U A  49     -83.221  69.489 122.033  1.00 51.30      A    O  
ATOM    951  C2'   U A  49     -84.827  71.380 122.225  1.00 40.71      A    C  
ATOM    952  O2'   U A  49     -84.104  71.780 123.371  1.00 40.70      A    O  
ATOM    953  C1'   U A  49     -84.384  72.234 121.045  1.00 37.00      A    C  
ATOM    954  N1    U A  49     -84.965  73.580 121.029  1.00 31.99      A    N  
ATOM    955  C2    U A  49     -84.280  74.570 121.697  1.00 30.10      A    C  
ATOM    956  O2    U A  49     -83.236  74.367 122.289  1.00 30.65      A    O  
ATOM    957  N3    U A  49     -84.864  75.809 121.648  1.00 29.28      A    N  
ATOM    958  C4    U A  49     -86.043  76.150 121.025  1.00 29.36      A    C  
ATOM    959  O4    U A  49     -86.440  77.313 121.073  1.00 30.15      A    O  
ATOM    960  C5    U A  49     -86.692  75.069 120.354  1.00 30.17      A    C  
ATOM    961  C6    U A  49     -86.146  73.849 120.382  1.00 31.18      A    C  
ATOM    962  OP1   U A  49     -88.561  70.043 117.318  1.00 51.97      A    O  
ATOM    963  OP2   U A  49     -88.509  70.570 119.839  1.00 48.54      A    O1-
ATOM    964  P     A A  50     -82.934  67.901 122.192  1.00 55.83      A    P  
ATOM    965  C5'   A A  50     -85.040  67.185 123.672  1.00 55.05      A    C  
ATOM    966  O5'   A A  50     -83.638  67.525 123.574  1.00 55.87      A    O  
ATOM    967  C4'   A A  50     -85.577  67.567 125.037  1.00 54.18      A    C  
ATOM    968  O4'   A A  50     -84.491  67.612 126.003  1.00 55.10      A    O  
ATOM    969  C3'   A A  50     -86.295  68.914 125.138  1.00 51.33      A    C  
ATOM    970  O3'   A A  50     -87.419  68.776 125.997  1.00 49.07      A    O  
ATOM    971  C2'   A A  50     -85.234  69.829 125.740  1.00 52.04      A    C  
ATOM    972  O2'   A A  50     -85.726  70.850 126.579  1.00 52.84      A    O  
ATOM    973  C1'   A A  50     -84.476  68.869 126.646  1.00 54.55      A    C  
ATOM    974  N1    A A  50     -81.083  71.013 129.866  1.00 66.45      A    N  
ATOM    975  C2    A A  50     -82.398  70.781 129.970  1.00 65.94      A    C  
ATOM    976  N3    A A  50     -83.229  70.224 129.089  1.00 66.09      A    N  
ATOM    977  C4    A A  50     -82.568  69.871 127.970  1.00 63.58      A    C  
ATOM    978  C5    A A  50     -81.220  70.043 127.715  1.00 65.53      A    C  
ATOM    979  C6    A A  50     -80.450  70.646 128.728  1.00 67.31      A    C  
ATOM    980  N6    A A  50     -79.139  70.876 128.622  1.00 69.72      A    N  
ATOM    981  N7    A A  50     -80.892  69.556 126.457  1.00 63.62      A    N  
ATOM    982  C8    A A  50     -82.030  69.108 125.988  1.00 60.61      A    C  
ATOM    983  N9    A A  50     -83.086  69.263 126.852  1.00 59.28      A    N  
ATOM    984  OP1   A A  50     -81.475  67.730 122.421  1.00 56.92      A    O  
ATOM    985  OP2   A A  50     -83.585  67.179 121.062  1.00 55.29      A    O1-
ATOM    986  P     A A  51     -88.905  68.777 125.395  1.00 47.86      A    P  
ATOM    987  C5'   A A  51     -90.086  66.403 125.527  1.00 39.77      A    C  
ATOM    988  O5'   A A  51     -89.604  67.587 126.194  1.00 44.56      A    O  
ATOM    989  C4'   A A  51     -89.728  65.162 126.317  1.00 35.85      A    C  
ATOM    990  O4'   A A  51     -90.938  64.402 126.548  1.00 32.91      A    O  
ATOM    991  C3'   A A  51     -88.751  64.199 125.634  1.00 35.54      A    C  
ATOM    992  O3'   A A  51     -87.888  63.327 126.371  1.00 37.12      A    O  
ATOM    993  C2'   A A  51     -89.683  63.254 124.891  1.00 33.69      A    C  
ATOM    994  O2'   A A  51     -89.131  61.955 124.835  1.00 34.97      A    O  
ATOM    995  C1'   A A  51     -90.889  63.192 125.827  1.00 30.78      A    C  
ATOM    996  N1    A A  51     -94.878  60.210 124.563  1.00 24.50      A    N  
ATOM    997  C2    A A  51     -93.824  60.003 125.358  1.00 25.59      A    C  
ATOM    998  N3    A A  51     -92.817  60.821 125.649  1.00 25.81      A    N  
ATOM    999  C4    A A  51     -92.958  61.992 125.006  1.00 25.17      A    C  
ATOM   1000  C5    A A  51     -93.990  62.353 124.165  1.00 24.08      A    C  
ATOM   1001  C6    A A  51     -94.991  61.400 123.940  1.00 23.94      A    C  
ATOM   1002  N6    A A  51     -96.043  61.609 123.154  1.00 25.12      A    N  
ATOM   1003  N7    A A  51     -93.808  63.642 123.691  1.00 25.11      A    N  
ATOM   1004  C8    A A  51     -92.690  64.027 124.252  1.00 26.25      A    C  
ATOM   1005  N9    A A  51     -92.127  63.081 125.068  1.00 27.13      A    N  
ATOM   1006  OP1   A A  51     -88.819  68.460 123.940  1.00 47.34      A    O  
ATOM   1007  OP2   A A  51     -89.573  70.037 125.827  1.00 48.37      A    O1-
ATOM   1008  P     G A  52     -86.938  63.836 127.553  1.00 39.41      A    P  
ATOM   1009  C5'   G A  52     -87.411  66.307 128.400  1.00 42.13      A    C  
ATOM   1010  O5'   G A  52     -86.894  65.422 127.383  1.00 40.44      A    O  
ATOM   1011  C4'   G A  52     -86.472  66.375 129.578  1.00 43.76      A    C  
ATOM   1012  O4'   G A  52     -85.602  67.527 129.398  1.00 43.88      A    O  
ATOM   1013  C3'   G A  52     -87.143  66.594 130.927  1.00 44.68      A    C  
ATOM   1014  O3'   G A  52     -87.546  65.414 131.605  1.00 49.55      A    O  
ATOM   1015  C2'   G A  52     -86.071  67.358 131.687  1.00 43.68      A    C  
ATOM   1016  O2'   G A  52     -85.048  66.508 132.163  1.00 43.61      A    O  
ATOM   1017  C1'   G A  52     -85.565  68.292 130.590  1.00 43.47      A    C  
ATOM   1018  N1    G A  52     -86.815  72.867 132.391  1.00 44.06      A    N  
ATOM   1019  C2    G A  52     -85.864  71.983 132.833  1.00 45.43      A    C  
ATOM   1020  N2    G A  52     -85.190  72.348 133.934  1.00 49.11      A    N  
ATOM   1021  N3    G A  52     -85.641  70.801 132.286  1.00 43.35      A    N  
ATOM   1022  C4    G A  52     -86.417  70.593 131.204  1.00 41.52      A    C  
ATOM   1023  C5    G A  52     -87.371  71.423 130.657  1.00 41.48      A    C  
ATOM   1024  C6    G A  52     -87.604  72.684 131.259  1.00 43.01      A    C  
ATOM   1025  O6    G A  52     -88.433  73.541 130.944  1.00 45.92      A    O  
ATOM   1026  N7    G A  52     -87.952  70.840 129.541  1.00 41.38      A    N  
ATOM   1027  C8    G A  52     -87.347  69.689 129.428  1.00 42.31      A    C  
ATOM   1028  N9    G A  52     -86.406  69.476 130.407  1.00 42.36      A    N  
ATOM   1029  OP1   G A  52     -85.565  63.347 127.265  1.00 39.80      A    O  
ATOM   1030  OP2   G A  52     -87.586  63.455 128.838  1.00 40.34      A    O1-
ATOM   1031  P     A A  53     -88.909  65.423 132.451  1.00 56.34      A    P  
ATOM   1032  C5'   A A  53     -88.481  66.369 134.895  1.00 53.82      A    C  
ATOM   1033  O5'   A A  53     -88.691  66.620 133.488  1.00 54.96      A    O  
ATOM   1034  C4'   A A  53     -87.878  67.564 135.611  1.00 54.16      A    C  
ATOM   1035  O4'   A A  53     -87.304  68.526 134.679  1.00 51.87      A    O  
ATOM   1036  C3'   A A  53     -88.823  68.405 136.464  1.00 55.32      A    C  
ATOM   1037  O3'   A A  53     -89.118  67.828 137.732  1.00 59.51      A    O  
ATOM   1038  C2'   A A  53     -88.027  69.696 136.604  1.00 53.57      A    C  
ATOM   1039  O2'   A A  53     -86.960  69.664 137.533  1.00 55.14      A    O  
ATOM   1040  C1'   A A  53     -87.467  69.845 135.190  1.00 50.04      A    C  
ATOM   1041  N1    A A  53     -90.058  74.219 134.236  1.00 48.74      A    N  
ATOM   1042  C2    A A  53     -89.191  73.889 135.204  1.00 47.83      A    C  
ATOM   1043  N3    A A  53     -88.541  72.741 135.400  1.00 46.58      A    N  
ATOM   1044  C4    A A  53     -88.869  71.843 134.456  1.00 45.76      A    C  
ATOM   1045  C5    A A  53     -89.748  72.031 133.406  1.00 45.96      A    C  
ATOM   1046  C6    A A  53     -90.364  73.289 133.304  1.00 47.28      A    C  
ATOM   1047  N6    A A  53     -91.222  73.609 132.338  1.00 48.82      A    N  
ATOM   1048  N7    A A  53     -89.834  70.889 132.625  1.00 46.48      A    N  
ATOM   1049  C8    A A  53     -89.022  70.047 133.211  1.00 46.79      A    C  
ATOM   1050  N9    A A  53     -88.395  70.559 134.317  1.00 46.94      A    N  
ATOM   1051  OP1   A A  53     -88.982  64.143 133.208  1.00 58.15      A    O  
ATOM   1052  OP2   A A  53     -90.020  65.781 131.524  1.00 54.33      A    O1-
ATOM   1053  P     C A  54     -90.469  66.983 137.952  1.00 63.34      A    P  
ATOM   1054  C5'   C A  54     -92.344  68.843 138.247  1.00 62.53      A    C  
ATOM   1055  O5'   C A  54     -91.370  67.957 138.836  1.00 63.21      A    O  
ATOM   1056  C4'   C A  54     -91.945  70.274 138.503  1.00 59.43      A    C  
ATOM   1057  O4'   C A  54     -91.255  70.795 137.336  1.00 56.38      A    O  
ATOM   1058  C3'   C A  54     -93.083  71.252 138.739  1.00 58.51      A    C  
ATOM   1059  O3'   C A  54     -93.514  71.241 140.094  1.00 68.54      A    O  
ATOM   1060  C2'   C A  54     -92.435  72.576 138.362  1.00 54.25      A    C  
ATOM   1061  O2'   C A  54     -91.627  73.174 139.352  1.00 54.61      A    O  
ATOM   1062  C1'   C A  54     -91.580  72.163 137.163  1.00 52.32      A    C  
ATOM   1063  N1    C A  54     -92.317  72.316 135.897  1.00 47.80      A    N  
ATOM   1064  C2    C A  54     -92.851  73.571 135.593  1.00 45.77      A    C  
ATOM   1065  O2    C A  54     -92.652  74.514 136.372  1.00 45.10      A    O  
ATOM   1066  N3    C A  54     -93.564  73.726 134.458  1.00 44.27      A    N  
ATOM   1067  C4    C A  54     -93.750  72.692 133.637  1.00 44.08      A    C  
ATOM   1068  N4    C A  54     -94.464  72.899 132.528  1.00 45.98      A    N  
ATOM   1069  C5    C A  54     -93.223  71.399 133.924  1.00 44.06      A    C  
ATOM   1070  C6    C A  54     -92.529  71.254 135.062  1.00 45.41      A    C  
ATOM   1071  OP1   C A  54     -90.146  65.842 138.843  1.00 65.80      A    O  
ATOM   1072  OP2   C A  54     -91.096  66.720 136.623  1.00 61.81      A    O1-
ATOM   1073  P     A A  55     -94.900  71.936 140.507  1.00 78.31      A    P  
ATOM   1074  C5'   A A  55     -93.538  73.579 142.083  1.00 88.14      A    C  
ATOM   1075  O5'   A A  55     -94.453  73.396 140.976  1.00 82.18      A    O  
ATOM   1076  C4'   A A  55     -93.610  74.983 142.649  1.00 91.92      A    C  
ATOM   1077  O4'   A A  55     -92.902  75.917 141.797  1.00 91.71      A    O  
ATOM   1078  C3'   A A  55     -94.994  75.604 142.793  1.00 93.14      A    C  
ATOM   1079  O3'   A A  55     -95.610  75.117 143.981  1.00 95.32      A    O  
ATOM   1080  C2'   A A  55     -94.676  77.096 142.878  1.00 92.35      A    C  
ATOM   1081  O2'   A A  55     -94.384  77.575 144.176  1.00 91.62      A    O  
ATOM   1082  C1'   A A  55     -93.442  77.219 141.973  1.00 90.32      A    C  
ATOM   1083  N1    A A  55     -95.961  80.793 139.212  1.00 78.40      A    N  
ATOM   1084  C2    A A  55     -95.945  80.525 140.524  1.00 84.92      A    C  
ATOM   1085  N3    A A  55     -95.277  79.581 141.184  1.00 84.66      A    N  
ATOM   1086  C4    A A  55     -94.525  78.853 140.339  1.00 83.31      A    C  
ATOM   1087  C5    A A  55     -94.426  79.017 138.968  1.00 79.38      A    C  
ATOM   1088  C6    A A  55     -95.193  80.045 138.392  1.00 75.97      A    C  
ATOM   1089  N6    A A  55     -95.199  80.318 137.087  1.00 77.05      A    N  
ATOM   1090  N7    A A  55     -93.553  78.087 138.425  1.00 82.11      A    N  
ATOM   1091  C8    A A  55     -93.149  77.392 139.459  1.00 84.51      A    C  
ATOM   1092  N9    A A  55     -93.703  77.795 140.649  1.00 85.93      A    N  
ATOM   1093  OP1   A A  55     -95.443  71.213 141.688  1.00 78.91      A    O  
ATOM   1094  OP2   A A  55     -95.735  72.057 139.284  1.00 79.22      A    O1-
ATOM   1095  P     U A  56     -97.108  74.550 143.940  1.00 97.62      A    P  
ATOM   1096  C5'   U A  56     -98.175  76.888 144.611  1.00 88.90      A    C  
ATOM   1097  O5'   U A  56     -97.976  75.850 143.624  1.00 96.02      A    O  
ATOM   1098  C4'   U A  56     -98.896  78.076 144.006  1.00 83.69      A    C  
ATOM   1099  O4'   U A  56     -98.063  78.691 142.983  1.00 77.65      A    O  
ATOM   1100  C3'   U A  56    -100.208  77.775 143.297  1.00 81.05      A    C  
ATOM   1101  O3'   U A  56    -101.286  77.627 144.220  1.00 85.53      A    O  
ATOM   1102  C2'   U A  56    -100.339  78.959 142.342  1.00 75.16      A    C  
ATOM   1103  O2'   U A  56    -100.892  80.141 142.889  1.00 73.73      A    O  
ATOM   1104  C1'   U A  56     -98.881  79.192 141.935  1.00 72.24      A    C  
ATOM   1105  N1    U A  56     -98.481  78.543 140.673  1.00 68.42      A    N  
ATOM   1106  C2    U A  56     -98.835  79.156 139.481  1.00 66.74      A    C  
ATOM   1107  O2    U A  56     -99.473  80.195 139.430  1.00 67.76      A    O  
ATOM   1108  N3    U A  56     -98.413  78.502 138.349  1.00 63.06      A    N  
ATOM   1109  C4    U A  56     -97.692  77.328 138.281  1.00 61.51      A    C  
ATOM   1110  O4    U A  56     -97.391  76.864 137.181  1.00 59.53      A    O  
ATOM   1111  C5    U A  56     -97.359  76.761 139.552  1.00 63.85      A    C  
ATOM   1112  C6    U A  56     -97.749  77.375 140.675  1.00 65.79      A    C  
ATOM   1113  OP1   U A  56     -97.453  74.075 145.307  1.00 99.41      A    O  
ATOM   1114  OP2   U A  56     -97.218  73.609 142.792  1.00 94.43      A    O1-
ATOM   1115  P     G A  57    -102.475  76.574 143.926  1.00 90.23      A    P  
ATOM   1116  C5'   G A  57    -104.026  78.612 143.229  1.00 72.79      A    C  
ATOM   1117  O5'   G A  57    -103.398  77.354 142.885  1.00 83.21      A    O  
ATOM   1118  C4'   G A  57    -104.619  79.282 142.008  1.00 65.34      A    C  
ATOM   1119  O4'   G A  57    -103.560  79.784 141.143  1.00 59.32      A    O  
ATOM   1120  C3'   G A  57    -105.475  78.407 141.103  1.00 63.24      A    C  
ATOM   1121  O3'   G A  57    -106.808  78.312 141.593  1.00 67.70      A    O  
ATOM   1122  C2'   G A  57    -105.387  79.147 139.773  1.00 58.75      A    C  
ATOM   1123  O2'   G A  57    -106.273  80.242 139.630  1.00 60.73      A    O  
ATOM   1124  C1'   G A  57    -103.931  79.613 139.783  1.00 53.30      A    C  
ATOM   1125  N1    G A  57    -102.359  77.396 135.496  1.00 31.12      A    N  
ATOM   1126  C2    G A  57    -103.312  78.362 135.668  1.00 32.74      A    C  
ATOM   1127  N2    G A  57    -103.942  78.780 134.564  1.00 31.00      A    N  
ATOM   1128  N3    G A  57    -103.647  78.865 136.844  1.00 35.82      A    N  
ATOM   1129  C4    G A  57    -102.934  78.313 137.848  1.00 39.05      A    C  
ATOM   1130  C5    G A  57    -101.961  77.341 137.777  1.00 36.94      A    C  
ATOM   1131  C6    G A  57    -101.626  76.802 136.513  1.00 34.13      A    C  
ATOM   1132  O6    G A  57    -100.813  75.913 136.250  1.00 31.90      A    O  
ATOM   1133  N7    G A  57    -101.470  77.041 139.039  1.00 40.20      A    N  
ATOM   1134  C8    G A  57    -102.137  77.825 139.839  1.00 43.69      A    C  
ATOM   1135  N9    G A  57    -103.031  78.635 139.181  1.00 45.19      A    N  
ATOM   1136  OP1   G A  57    -103.240  76.381 145.187  1.00 91.33      A    O  
ATOM   1137  OP2   G A  57    -101.892  75.385 143.244  1.00 89.71      A    O1-
ATOM   1138  P     C A  58    -107.396  76.894 142.071  1.00 71.67      A    P  
ATOM   1139  C5'   C A  58    -109.071  76.117 140.150  1.00 57.88      A    C  
ATOM   1140  O5'   C A  58    -107.732  76.159 140.695  1.00 65.58      A    O  
ATOM   1141  C4'   C A  58    -109.131  76.715 138.756  1.00 51.90      A    C  
ATOM   1142  O4'   C A  58    -107.911  77.455 138.448  1.00 46.93      A    O  
ATOM   1143  C3'   C A  58    -109.284  75.717 137.617  1.00 48.46      A    C  
ATOM   1144  O3'   C A  58    -110.656  75.434 137.381  1.00 48.83      A    O  
ATOM   1145  C2'   C A  58    -108.669  76.465 136.445  1.00 44.96      A    C  
ATOM   1146  O2'   C A  58    -109.556  77.430 135.914  1.00 48.29      A    O  
ATOM   1147  C1'   C A  58    -107.494  77.172 137.120  1.00 40.97      A    C  
ATOM   1148  N1    C A  58    -106.272  76.357 137.183  1.00 34.55      A    N  
ATOM   1149  C2    C A  58    -105.512  76.162 136.027  1.00 31.81      A    C  
ATOM   1150  O2    C A  58    -105.878  76.689 134.963  1.00 31.10      A    O  
ATOM   1151  N3    C A  58    -104.416  75.384 136.090  1.00 30.24      A    N  
ATOM   1152  C4    C A  58    -104.032  74.857 137.249  1.00 30.79      A    C  
ATOM   1153  N4    C A  58    -102.905  74.148 137.269  1.00 30.72      A    N  
ATOM   1154  C5    C A  58    -104.779  75.043 138.442  1.00 32.42      A    C  
ATOM   1155  C6    C A  58    -105.881  75.796 138.366  1.00 34.24      A    C  
ATOM   1156  OP1   C A  58    -108.655  77.158 142.817  1.00 73.64      A    O  
ATOM   1157  OP2   C A  58    -106.300  76.137 142.740  1.00 71.46      A    O1-
ATOM   1158  P     A A  59    -111.123  73.924 137.143  1.00 50.48      A    P  
ATOM   1159  C5'   A A  59    -110.918  74.166 134.540  1.00 38.28      A    C  
ATOM   1160  O5'   A A  59    -110.453  73.559 135.748  1.00 44.08      A    O  
ATOM   1161  C4'   A A  59    -110.203  73.565 133.366  1.00 35.91      A    C  
ATOM   1162  O4'   A A  59    -108.781  73.783 133.510  1.00 35.94      A    O  
ATOM   1163  C3'   A A  59    -110.349  72.056 133.242  1.00 34.78      A    C  
ATOM   1164  O3'   A A  59    -111.545  71.818 132.516  1.00 34.17      A    O  
ATOM   1165  C2'   A A  59    -109.099  71.660 132.465  1.00 35.18      A    C  
ATOM   1166  O2'   A A  59    -109.237  71.683 131.056  1.00 34.61      A    O  
ATOM   1167  C1'   A A  59    -108.073  72.688 132.959  1.00 36.16      A    C  
ATOM   1168  N1    A A  59    -104.828  68.917 134.304  1.00 39.50      A    N  
ATOM   1169  C2    A A  59    -105.608  69.089 133.229  1.00 39.67      A    C  
ATOM   1170  N3    A A  59    -106.426  70.096 132.936  1.00 39.49      A    N  
ATOM   1171  C4    A A  59    -106.409  71.022 133.910  1.00 37.54      A    C  
ATOM   1172  C5    A A  59    -105.664  70.984 135.075  1.00 37.39      A    C  
ATOM   1173  C6    A A  59    -104.834  69.867 135.265  1.00 38.60      A    C  
ATOM   1174  N6    A A  59    -104.052  69.699 136.333  1.00 39.98      A    N  
ATOM   1175  N7    A A  59    -105.894  72.117 135.842  1.00 37.37      A    N  
ATOM   1176  C8    A A  59    -106.772  72.796 135.144  1.00 38.24      A    C  
ATOM   1177  N9    A A  59    -107.135  72.186 133.968  1.00 37.23      A    N  
ATOM   1178  OP1   A A  59    -112.607  73.922 136.994  1.00 51.02      A    O  
ATOM   1179  OP2   A A  59    -110.482  73.065 138.180  1.00 50.81      A    O1-
ATOM   1180  P     A A  60    -112.329  70.444 132.684  1.00 33.01      A    P  
ATOM   1181  C5'   A A  60    -113.188  70.688 135.152  1.00 31.29      A    C  
ATOM   1182  O5'   A A  60    -112.221  70.153 134.243  1.00 31.95      A    O  
ATOM   1183  C4'   A A  60    -113.942  69.565 135.817  1.00 31.55      A    C  
ATOM   1184  O4'   A A  60    -114.750  68.867 134.834  1.00 29.77      A    O  
ATOM   1185  C3'   A A  60    -113.094  68.491 136.499  1.00 32.63      A    C  
ATOM   1186  O3'   A A  60    -113.787  67.995 137.652  1.00 36.08      A    O  
ATOM   1187  C2'   A A  60    -113.008  67.421 135.417  1.00 30.58      A    C  
ATOM   1188  O2'   A A  60    -112.726  66.126 135.899  1.00 31.07      A    O  
ATOM   1189  C1'   A A  60    -114.420  67.497 134.847  1.00 29.36      A    C  
ATOM   1190  N1    A A  60    -117.608  65.172 131.604  1.00 29.10      A    N  
ATOM   1191  C2    A A  60    -117.705  65.483 132.904  1.00 28.45      A    C  
ATOM   1192  N3    A A  60    -116.824  66.092 133.692  1.00 27.61      A    N  
ATOM   1193  C4    A A  60    -115.709  66.395 133.008  1.00 28.04      A    C  
ATOM   1194  C5    A A  60    -115.459  66.142 131.671  1.00 29.05      A    C  
ATOM   1195  C6    A A  60    -116.474  65.495 130.944  1.00 29.33      A    C  
ATOM   1196  N6    A A  60    -116.377  65.181 129.649  1.00 29.21      A    N  
ATOM   1197  N7    A A  60    -114.202  66.605 131.312  1.00 29.42      A    N  
ATOM   1198  C8    A A  60    -113.726  67.113 132.422  1.00 29.52      A    C  
ATOM   1199  N9    A A  60    -114.578  67.003 133.492  1.00 28.66      A    N  
ATOM   1200  OP1   A A  60    -111.562  69.399 131.978  1.00 34.12      A    O  
ATOM   1201  OP2   A A  60    -113.747  70.679 132.315  1.00 33.60      A    O1-
ATOM   1202  P     G A  61    -113.908  68.869 139.017  1.00 39.19      A    P  
ATOM   1203  C5'   G A  61    -116.445  69.588 139.029  1.00 37.28      A    C  
ATOM   1204  O5'   G A  61    -115.082  69.902 138.707  1.00 38.02      A    O  
ATOM   1205  C4'   G A  61    -117.289  69.585 137.779  1.00 38.20      A    C  
ATOM   1206  O4'   G A  61    -116.975  68.416 136.965  1.00 37.82      A    O  
ATOM   1207  C3'   G A  61    -118.782  69.498 138.043  1.00 39.74      A    C  
ATOM   1208  O3'   G A  61    -119.306  70.802 138.262  1.00 44.22      A    O  
ATOM   1209  C2'   G A  61    -119.285  68.733 136.824  1.00 38.29      A    C  
ATOM   1210  O2'   G A  61    -119.416  69.506 135.651  1.00 37.86      A    O  
ATOM   1211  C1'   G A  61    -118.166  67.713 136.644  1.00 37.80      A    C  
ATOM   1212  N1    G A  61    -120.393  63.244 137.676  1.00 34.11      A    N  
ATOM   1213  C2    G A  61    -120.616  64.085 136.619  1.00 33.34      A    C  
ATOM   1214  N2    G A  61    -121.552  63.685 135.742  1.00 34.73      A    N  
ATOM   1215  N3    G A  61    -119.982  65.233 136.446  1.00 33.21      A    N  
ATOM   1216  C4    G A  61    -119.091  65.469 137.436  1.00 34.56      A    C  
ATOM   1217  C5    G A  61    -118.796  64.682 138.530  1.00 34.90      A    C  
ATOM   1218  C6    G A  61    -119.484  63.460 138.699  1.00 34.69      A    C  
ATOM   1219  O6    G A  61    -119.369  62.626 139.607  1.00 35.29      A    O  
ATOM   1220  N7    G A  61    -117.808  65.268 139.308  1.00 36.83      A    N  
ATOM   1221  C8    G A  61    -117.527  66.379 138.688  1.00 37.71      A    C  
ATOM   1222  N9    G A  61    -118.268  66.567 137.546  1.00 36.93      A    N  
ATOM   1223  OP1   G A  61    -112.654  69.660 139.194  1.00 38.96      A    O  
ATOM   1224  OP2   G A  61    -114.357  67.950 140.099  1.00 39.96      A    O1-
ATOM   1225  P     U A  62    -120.064  71.148 139.646  1.00 48.27      A    P  
ATOM   1226  C5'   U A  62    -122.081  70.896 138.027  1.00 41.07      A    C  
ATOM   1227  O5'   U A  62    -121.557  70.694 139.343  1.00 44.32      A    O  
ATOM   1228  C4'   U A  62    -122.861  69.699 137.580  1.00 39.30      A    C  
ATOM   1229  O4'   U A  62    -122.045  68.507 137.626  1.00 38.32      A    O  
ATOM   1230  C3'   U A  62    -124.029  69.338 138.464  1.00 40.00      A    C  
ATOM   1231  O3'   U A  62    -125.050  70.292 138.212  1.00 44.81      A    O  
ATOM   1232  C2'   U A  62    -124.307  67.907 138.027  1.00 37.77      A    C  
ATOM   1233  O2'   U A  62    -125.124  67.877 136.877  1.00 36.74      A    O  
ATOM   1234  C1'   U A  62    -122.887  67.379 137.771  1.00 37.02      A    C  
ATOM   1235  N1    U A  62    -122.381  66.539 138.870  1.00 34.77      A    N  
ATOM   1236  C2    U A  62    -122.876  65.253 138.963  1.00 33.47      A    C  
ATOM   1237  O2    U A  62    -123.702  64.806 138.191  1.00 33.49      A    O  
ATOM   1238  N3    U A  62    -122.421  64.538 140.042  1.00 34.15      A    N  
ATOM   1239  C4    U A  62    -121.483  64.933 140.972  1.00 35.17      A    C  
ATOM   1240  O4    U A  62    -121.171  64.162 141.886  1.00 35.94      A    O  
ATOM   1241  C5    U A  62    -121.014  66.276 140.806  1.00 34.97      A    C  
ATOM   1242  C6    U A  62    -121.464  67.013 139.781  1.00 34.52      A    C  
ATOM   1243  OP1   U A  62    -120.079  72.627 139.804  1.00 48.59      A    O  
ATOM   1244  OP2   U A  62    -119.496  70.294 140.729  1.00 48.52      A    O1-
ATOM   1245  P     C A  63    -126.321  70.376 139.169  1.00 49.45      A    P  
ATOM   1246  C5'   C A  63    -128.565  69.036 139.001  1.00 47.90      A    C  
ATOM   1247  O5'   C A  63    -127.194  69.157 138.638  1.00 48.26      A    O  
ATOM   1248  C4'   C A  63    -128.943  67.592 139.188  1.00 46.53      A    C  
ATOM   1249  O4'   C A  63    -127.799  66.713 139.067  1.00 44.19      A    O  
ATOM   1250  C3'   C A  63    -129.446  67.242 140.570  1.00 48.55      A    C  
ATOM   1251  O3'   C A  63    -130.691  67.871 140.839  1.00 54.24      A    O  
ATOM   1252  C2'   C A  63    -129.383  65.720 140.534  1.00 46.19      A    C  
ATOM   1253  O2'   C A  63    -130.442  65.115 139.820  1.00 46.55      A    O  
ATOM   1254  C1'   C A  63    -128.093  65.499 139.742  1.00 43.12      A    C  
ATOM   1255  N1    C A  63    -126.939  65.100 140.571  1.00 40.68      A    N  
ATOM   1256  C2    C A  63    -126.642  63.737 140.669  1.00 40.02      A    C  
ATOM   1257  O2    C A  63    -127.326  62.917 140.032  1.00 40.17      A    O  
ATOM   1258  N3    C A  63    -125.635  63.342 141.470  1.00 38.07      A    N  
ATOM   1259  C4    C A  63    -124.852  64.241 142.057  1.00 38.08      A    C  
ATOM   1260  N4    C A  63    -123.803  63.783 142.747  1.00 38.80      A    N  
ATOM   1261  C5    C A  63    -125.127  65.639 141.985  1.00 38.61      A    C  
ATOM   1262  C6    C A  63    -126.176  66.021 141.238  1.00 39.79      A    C  
ATOM   1263  OP1   C A  63    -127.010  71.667 138.896  1.00 49.35      A    O  
ATOM   1264  OP2   C A  63    -125.892  70.063 140.562  1.00 49.00      A    O1-
ATOM   1265  P     G A  64    -130.804  68.876 142.080  1.00 60.20      A    P  
ATOM   1266  C5'   G A  64    -132.084  66.833 143.132  1.00 69.71      A    C  
ATOM   1267  O5'   G A  64    -131.112  67.890 143.293  1.00 63.81      A    O  
ATOM   1268  C4'   G A  64    -133.069  66.799 144.281  1.00 72.30      A    C  
ATOM   1269  O4'   G A  64    -132.417  66.270 145.459  1.00 72.28      A    O  
ATOM   1270  C3'   G A  64    -133.702  68.117 144.709  1.00 72.92      A    C  
ATOM   1271  O3'   G A  64    -135.002  67.863 145.236  1.00 75.68      A    O  
ATOM   1272  C2'   G A  64    -132.768  68.599 145.815  1.00 72.75      A    C  
ATOM   1273  O2'   G A  64    -133.400  69.417 146.778  1.00 75.54      A    O  
ATOM   1274  C1'   G A  64    -132.312  67.278 146.441  1.00 73.24      A    C  
ATOM   1275  N1    G A  64    -128.977  65.186 149.620  1.00 71.70      A    N  
ATOM   1276  C2    G A  64    -130.313  64.918 149.455  1.00 70.24      A    C  
ATOM   1277  N2    G A  64    -130.830  63.968 150.244  1.00 70.29      A    N  
ATOM   1278  N3    G A  64    -131.087  65.537 148.580  1.00 71.85      A    N  
ATOM   1279  C4    G A  64    -130.406  66.463 147.872  1.00 74.51      A    C  
ATOM   1280  C5    G A  64    -129.074  66.808 147.960  1.00 75.36      A    C  
ATOM   1281  C6    G A  64    -128.255  66.136 148.902  1.00 73.43      A    C  
ATOM   1282  O6    G A  64    -127.050  66.296 149.129  1.00 74.52      A    O  
ATOM   1283  N7    G A  64    -128.763  67.811 147.053  1.00 78.62      A    N  
ATOM   1284  C8    G A  64    -129.891  68.052 146.441  1.00 79.06      A    C  
ATOM   1285  N9    G A  64    -130.931  67.283 146.905  1.00 75.79      A    N  
ATOM   1286  OP1   G A  64    -132.000  69.732 141.867  1.00 62.16      A    O  
ATOM   1287  OP2   G A  64    -129.476  69.511 142.296  1.00 58.65      A    O1-
ATOM   1288  P     U A  65    -136.315  68.088 144.333  1.00 79.44      A    P  
ATOM   1289  C5'   U A  65    -136.279  65.485 143.848  1.00 68.41      A    C  
ATOM   1290  O5'   U A  65    -136.313  66.836 143.351  1.00 73.09      A    O  
ATOM   1291  C4'   U A  65    -136.239  64.519 142.691  1.00 66.46      A    C  
ATOM   1292  O4'   U A  65    -137.419  64.733 141.869  1.00 68.85      A    O  
ATOM   1293  C3'   U A  65    -135.039  64.639 141.754  1.00 65.88      A    C  
ATOM   1294  O3'   U A  65    -134.687  63.359 141.228  1.00 63.57      A    O  
ATOM   1295  C2'   U A  65    -135.583  65.508 140.622  1.00 69.42      A    C  
ATOM   1296  O2'   U A  65    -134.906  65.344 139.390  1.00 70.15      A    O  
ATOM   1297  C1'   U A  65    -137.028  65.013 140.539  1.00 71.30      A    C  
ATOM   1298  N1    U A  65    -137.982  65.975 139.961  1.00 72.45      A    N  
ATOM   1299  C2    U A  65    -138.403  65.765 138.658  1.00 72.65      A    C  
ATOM   1300  O2    U A  65    -138.015  64.830 137.976  1.00 73.03      A    O  
ATOM   1301  N3    U A  65    -139.289  66.698 138.181  1.00 73.35      A    N  
ATOM   1302  C4    U A  65    -139.794  67.791 138.853  1.00 75.99      A    C  
ATOM   1303  O4    U A  65    -140.589  68.540 138.281  1.00 78.01      A    O  
ATOM   1304  C5    U A  65    -139.316  67.939 140.197  1.00 74.56      A    C  
ATOM   1305  C6    U A  65    -138.450  67.046 140.693  1.00 71.90      A    C  
ATOM   1306  OP1   U A  65    -136.121  69.319 143.522  1.00 80.49      A    O  
ATOM   1307  OP2   U A  65    -137.506  67.975 145.217  1.00 80.74      A    O1-
ATOM   1308  P     G A  66    -133.288  62.651 141.602  1.00 61.08      A    P  
ATOM   1309  C5'   G A  66    -134.812  60.922 142.848  1.00 53.63      A    C  
ATOM   1310  O5'   G A  66    -133.660  61.773 142.874  1.00 57.07      A    O  
ATOM   1311  C4'   G A  66    -134.444  59.538 143.305  1.00 51.50      A    C  
ATOM   1312  O4'   G A  66    -133.264  59.072 142.594  1.00 49.91      A    O  
ATOM   1313  C3'   G A  66    -134.078  59.412 144.771  1.00 52.73      A    C  
ATOM   1314  O3'   G A  66    -135.260  59.331 145.541  1.00 59.43      A    O  
ATOM   1315  C2'   G A  66    -133.223  58.159 144.763  1.00 51.28      A    C  
ATOM   1316  O2'   G A  66    -133.950  56.950 144.697  1.00 52.57      A    O  
ATOM   1317  C1'   G A  66    -132.408  58.384 143.491  1.00 49.68      A    C  
ATOM   1318  N1    G A  66    -128.388  59.255 146.455  1.00 46.80      A    N  
ATOM   1319  C2    G A  66    -129.325  58.263 146.542  1.00 47.28      A    C  
ATOM   1320  N2    G A  66    -129.212  57.433 147.589  1.00 49.65      A    N  
ATOM   1321  N3    G A  66    -130.348  58.144 145.713  1.00 46.61      A    N  
ATOM   1322  C4    G A  66    -130.320  59.083 144.742  1.00 47.27      A    C  
ATOM   1323  C5    G A  66    -129.398  60.090 144.546  1.00 46.94      A    C  
ATOM   1324  C6    G A  66    -128.310  60.203 145.447  1.00 45.95      A    C  
ATOM   1325  O6    G A  66    -127.399  61.038 145.457  1.00 47.68      A    O  
ATOM   1326  N7    G A  66    -129.724  60.846 143.428  1.00 47.58      A    N  
ATOM   1327  C8    G A  66    -130.816  60.294 142.973  1.00 48.39      A    C  
ATOM   1328  N9    G A  66    -131.227  59.215 143.719  1.00 48.77      A    N  
ATOM   1329  OP1   G A  66    -132.330  63.690 142.055  1.00 61.70      A    O  
ATOM   1330  OP2   G A  66    -132.921  61.749 140.477  1.00 60.61      A    O1-
ATOM   1331  P     C A  67    -135.695  60.579 146.433  1.00 68.64      A    P  
ATOM   1332  C5'   C A  67    -135.448  58.673 148.228  1.00 63.99      A    C  
ATOM   1333  O5'   C A  67    -135.399  60.074 147.912  1.00 67.27      A    O  
ATOM   1334  C4'   C A  67    -134.209  58.267 148.982  1.00 61.55      A    C  
ATOM   1335  O4'   C A  67    -133.022  58.518 148.194  1.00 58.39      A    O  
ATOM   1336  C3'   C A  67    -133.889  59.070 150.230  1.00 62.91      A    C  
ATOM   1337  O3'   C A  67    -134.769  58.858 151.327  1.00 71.29      A    O  
ATOM   1338  C2'   C A  67    -132.446  58.658 150.492  1.00 58.52      A    C  
ATOM   1339  O2'   C A  67    -132.274  57.428 151.163  1.00 58.20      A    O  
ATOM   1340  C1'   C A  67    -131.905  58.505 149.067  1.00 55.64      A    C  
ATOM   1341  N1    C A  67    -130.967  59.582 148.702  1.00 52.48      A    N  
ATOM   1342  C2    C A  67    -129.715  59.607 149.329  1.00 50.93      A    C  
ATOM   1343  O2    C A  67    -129.438  58.720 150.146  1.00 49.72      A    O  
ATOM   1344  N3    C A  67    -128.847  60.599 149.035  1.00 48.85      A    N  
ATOM   1345  C4    C A  67    -129.163  61.509 148.115  1.00 49.06      A    C  
ATOM   1346  N4    C A  67    -128.268  62.460 147.846  1.00 49.83      A    N  
ATOM   1347  C5    C A  67    -130.437  61.521 147.470  1.00 49.68      A    C  
ATOM   1348  C6    C A  67    -131.299  60.544 147.787  1.00 50.93      A    C  
ATOM   1349  OP1   C A  67    -137.164  60.761 146.296  1.00 69.34      A    O  
ATOM   1350  OP2   C A  67    -134.780  61.716 146.134  1.00 67.89      A    O1-
ATOM   1351  P     G A  68    -135.137  60.077 152.250  1.00 77.79      A    P  
ATOM   1352  C5'   G A  68    -133.902  59.285 154.390  1.00 82.18      A    C  
ATOM   1353  O5'   G A  68    -133.906  60.143 153.248  1.00 78.75      A    O  
ATOM   1354  C4'   G A  68    -132.496  58.958 154.819  1.00 83.67      A    C  
ATOM   1355  O4'   G A  68    -131.604  58.820 153.679  1.00 82.35      A    O  
ATOM   1356  C3'   G A  68    -131.793  60.000 155.661  1.00 84.26      A    C  
ATOM   1357  O3'   G A  68    -132.298  60.048 156.982  1.00 85.76      A    O  
ATOM   1358  C2'   G A  68    -130.368  59.503 155.559  1.00 84.21      A    C  
ATOM   1359  O2'   G A  68    -130.226  58.304 156.288  1.00 84.69      A    O  
ATOM   1360  C1'   G A  68    -130.293  59.204 154.064  1.00 82.11      A    C  
ATOM   1361  N1    G A  68    -126.578  62.497 152.999  1.00 73.42      A    N  
ATOM   1362  C2    G A  68    -126.555  61.370 153.786  1.00 74.53      A    C  
ATOM   1363  N2    G A  68    -125.389  61.090 154.375  1.00 77.66      A    N  
ATOM   1364  N3    G A  68    -127.602  60.581 153.989  1.00 76.89      A    N  
ATOM   1365  C4    G A  68    -128.698  61.010 153.329  1.00 79.71      A    C  
ATOM   1366  C5    G A  68    -128.828  62.112 152.512  1.00 79.05      A    C  
ATOM   1367  C6    G A  68    -127.689  62.941 152.284  1.00 76.10      A    C  
ATOM   1368  O6    G A  68    -127.625  64.002 151.655  1.00 78.16      A    O  
ATOM   1369  N7    G A  68    -130.123  62.212 152.023  1.00 81.53      A    N  
ATOM   1370  C8    G A  68    -130.739  61.180 152.533  1.00 82.03      A    C  
ATOM   1371  N9    G A  68    -129.928  60.402 153.322  1.00 81.67      A    N  
ATOM   1372  OP1   G A  68    -136.340  59.714 153.027  1.00 77.37      A    O  
ATOM   1373  OP2   G A  68    -135.126  61.301 151.419  1.00 76.67      A    O1-
ATOM   1374  P     G A  69    -132.674  61.451 157.609  1.00122.88      A    P  
ATOM   1375  C5'   G A  69    -130.378  61.170 158.861  1.00128.70      A    C  
ATOM   1376  O5'   G A  69    -131.263  62.008 158.096  1.00127.97      A    O  
ATOM   1377  C4'   G A  69    -128.977  61.738 158.917  1.00130.32      A    C  
ATOM   1378  O4'   G A  69    -128.302  61.572 157.638  1.00127.68      A    O  
ATOM   1379  C3'   G A  69    -128.829  63.222 159.194  1.00131.63      A    C  
ATOM   1380  O3'   G A  69    -128.944  63.573 160.564  1.00132.96      A    O  
ATOM   1381  C2'   G A  69    -127.399  63.451 158.733  1.00130.29      A    C  
ATOM   1382  O2'   G A  69    -126.466  62.920 159.647  1.00137.60      A    O  
ATOM   1383  C1'   G A  69    -127.388  62.642 157.441  1.00121.57      A    C  
ATOM   1384  N1    G A  69    -126.432  66.568 154.354  1.00105.98      A    N  
ATOM   1385  C2    G A  69    -125.605  65.956 155.273  1.00102.75      A    C  
ATOM   1386  N2    G A  69    -124.444  66.592 155.517  1.00102.59      A    N  
ATOM   1387  N3    G A  69    -125.988  64.959 156.066  1.00102.39      A    N  
ATOM   1388  C4    G A  69    -127.238  64.532 155.778  1.00105.71      A    C  
ATOM   1389  C5    G A  69    -128.129  65.050 154.862  1.00104.89      A    C  
ATOM   1390  C6    G A  69    -127.725  66.146 154.047  1.00105.91      A    C  
ATOM   1391  O6    G A  69    -128.368  66.717 153.155  1.00108.69      A    O  
ATOM   1392  N7    G A  69    -129.303  64.310 154.846  1.00102.30      A    N  
ATOM   1393  C8    G A  69    -129.122  63.399 155.762  1.00105.03      A    C  
ATOM   1394  N9    G A  69    -127.883  63.466 156.351  1.00110.25      A    N  
ATOM   1395  OP1   G A  69    -133.547  61.207 158.776  1.00120.29      A    O  
ATOM   1396  OP2   G A  69    -133.151  62.323 156.513  1.00125.21      A    O1-
ATOM   1397  P     G A  70    -129.289  65.076 160.962  1.00134.07      A    P  
ATOM   1398  C5'   G A  70    -126.958  65.824 161.943  1.00138.52      A    C  
ATOM   1399  O5'   G A  70    -127.887  65.822 160.843  1.00135.98      A    O  
ATOM   1400  C4'   G A  70    -125.702  66.585 161.585  1.00139.49      A    C  
ATOM   1401  O4'   G A  70    -125.297  66.251 160.232  1.00137.92      A    O  
ATOM   1402  C3'   G A  70    -125.812  68.102 161.580  1.00139.86      A    C  
ATOM   1403  O3'   G A  70    -125.638  68.687 162.864  1.00140.19      A    O  
ATOM   1404  C2'   G A  70    -124.679  68.494 160.646  1.00136.82      A    C  
ATOM   1405  O2'   G A  70    -123.391  68.397 161.209  1.00136.45      A    O  
ATOM   1406  C1'   G A  70    -124.785  67.402 159.589  1.00133.20      A    C  
ATOM   1407  N1    G A  70    -125.504  70.489 155.635  1.00122.91      A    N  
ATOM   1408  C2    G A  70    -124.426  70.386 156.489  1.00121.81      A    C  
ATOM   1409  N2    G A  70    -123.501  71.350 156.376  1.00121.51      A    N  
ATOM   1410  N3    G A  70    -124.385  69.569 157.532  1.00123.09      A    N  
ATOM   1411  C4    G A  70    -125.485  68.793 157.614  1.00125.72      A    C  
ATOM   1412  C5    G A  70    -126.579  68.765 156.772  1.00125.04      A    C  
ATOM   1413  C6    G A  70    -126.596  69.620 155.626  1.00124.26      A    C  
ATOM   1414  O6    G A  70    -127.562  69.876 154.889  1.00123.90      A    O  
ATOM   1415  N7    G A  70    -127.478  67.786 157.169  1.00126.27      A    N  
ATOM   1416  C8    G A  70    -126.908  67.223 158.200  1.00129.11      A    C  
ATOM   1417  N9    G A  70    -125.687  67.771 158.506  1.00129.97      A    N  
ATOM   1418  OP1   G A  70    -129.684  65.092 162.390  1.00135.42      A    O  
ATOM   1419  OP2   G A  70    -130.212  65.617 159.937  1.00130.79      A    O1-
ATOM   1420  P     C A  71    -126.713  69.735 163.397  1.00170.99      A    P  
ATOM   1421  C5'   C A  71    -124.741  71.483 163.163  1.00168.22      A    C  
ATOM   1422  O5'   C A  71    -126.121  71.142 162.946  1.00170.22      A    O  
ATOM   1423  C4'   C A  71    -124.296  72.471 162.113  1.00167.45      A    C  
ATOM   1424  O4'   C A  71    -124.489  71.878 160.809  1.00161.61      A    O  
ATOM   1425  C3'   C A  71    -125.075  73.777 162.089  1.00174.36      A    C  
ATOM   1426  O3'   C A  71    -124.368  74.680 162.935  1.00196.44      A    O  
ATOM   1427  C2'   C A  71    -125.011  74.203 160.621  1.00164.00      A    C  
ATOM   1428  O2'   C A  71    -123.924  75.046 160.303  1.00165.39      A    O  
ATOM   1429  C1'   C A  71    -124.858  72.874 159.881  1.00156.80      A    C  
ATOM   1430  N1    C A  71    -126.053  72.410 159.163  1.00146.13      A    N  
ATOM   1431  C2    C A  71    -126.243  72.809 157.838  1.00143.07      A    C  
ATOM   1432  O2    C A  71    -125.327  73.411 157.256  1.00137.80      A    O  
ATOM   1433  N3    C A  71    -127.307  72.339 157.158  1.00137.84      A    N  
ATOM   1434  C4    C A  71    -128.191  71.544 157.760  1.00140.37      A    C  
ATOM   1435  N4    C A  71    -129.204  71.073 157.012  1.00139.28      A    N  
ATOM   1436  C5    C A  71    -128.046  71.152 159.121  1.00139.72      A    C  
ATOM   1437  C6    C A  71    -126.973  71.608 159.780  1.00143.01      A    C  
ATOM   1438  OP1   C A  71    -126.718  69.677 164.877  1.00170.53      A    O  
ATOM   1439  OP2   C A  71    -127.971  69.518 162.641  1.00169.45      A    O1-
ATOM   1440  P     C A  72    -125.089  75.965 163.582  1.00215.52      A    P  
ATOM   1441  C5'   C A  72    -127.689  76.548 163.493  1.00211.23      A    C  
ATOM   1442  O5'   C A  72    -126.633  75.559 163.604  1.00213.55      A    O  
ATOM   1443  C4'   C A  72    -127.448  77.489 162.331  1.00208.76      A    C  
ATOM   1444  O4'   C A  72    -126.842  76.758 161.228  1.00201.71      A    O  
ATOM   1445  C3'   C A  72    -128.671  78.139 161.702  1.00209.12      A    C  
ATOM   1446  O3'   C A  72    -129.200  79.273 162.376  1.00208.44      A    O  
ATOM   1447  C2'   C A  72    -128.134  78.493 160.322  1.00204.97      A    C  
ATOM   1448  O2'   C A  72    -127.292  79.625 160.297  1.00205.16      A    O  
ATOM   1449  C1'   C A  72    -127.350  77.227 160.001  1.00194.92      A    C  
ATOM   1450  N1    C A  72    -128.223  76.194 159.431  1.00180.39      A    N  
ATOM   1451  C2    C A  72    -128.438  76.208 158.056  1.00172.91      A    C  
ATOM   1452  O2    C A  72    -127.850  77.051 157.374  1.00161.45      A    O  
ATOM   1453  N3    C A  72    -129.260  75.292 157.502  1.00162.93      A    N  
ATOM   1454  C4    C A  72    -129.877  74.399 158.276  1.00166.33      A    C  
ATOM   1455  N4    C A  72    -130.671  73.504 157.684  1.00161.49      A    N  
ATOM   1456  C5    C A  72    -129.684  74.367 159.688  1.00168.18      A    C  
ATOM   1457  C6    C A  72    -128.865  75.283 160.221  1.00173.44      A    C  
ATOM   1458  OP1   C A  72    -124.805  77.128 162.707  1.00215.13      A    O  
ATOM   1459  OP2   C A  72    -124.675  76.042 165.004  1.00216.72      A    O1-
ATOM   1460  P     G A  73    -130.767  79.574 162.279  1.00207.82      A    P  
ATOM   1461  C5'   G A  73    -130.590  81.141 160.175  1.00218.58      A    C  
ATOM   1462  O5'   G A  73    -130.993  79.882 160.733  1.00212.20      A    O  
ATOM   1463  C4'   G A  73    -131.201  81.337 158.808  1.00223.00      A    C  
ATOM   1464  O4'   G A  73    -130.694  80.325 157.890  1.00216.50      A    O  
ATOM   1465  C3'   G A  73    -132.715  81.209 158.708  1.00226.77      A    C  
ATOM   1466  O3'   G A  73    -133.424  82.381 159.112  1.00230.46      A    O  
ATOM   1467  C2'   G A  73    -132.885  80.886 157.231  1.00221.26      A    C  
ATOM   1468  O2'   G A  73    -132.741  82.004 156.378  1.00219.56      A    O  
ATOM   1469  C1'   G A  73    -131.738  79.897 157.030  1.00211.88      A    C  
ATOM   1470  N1    G A  73    -135.350  76.346 156.719  1.00186.92      A    N  
ATOM   1471  C2    G A  73    -135.291  77.592 156.139  1.00185.44      A    C  
ATOM   1472  N2    G A  73    -136.340  77.940 155.380  1.00185.10      A    N  
ATOM   1473  N3    G A  73    -134.276  78.435 156.285  1.00187.62      A    N  
ATOM   1474  C4    G A  73    -133.332  77.953 157.121  1.00190.97      A    C  
ATOM   1475  C5    G A  73    -133.316  76.746 157.790  1.00189.23      A    C  
ATOM   1476  C6    G A  73    -134.390  75.827 157.587  1.00187.59      A    C  
ATOM   1477  O6    G A  73    -134.624  74.768 158.192  1.00187.88      A    O  
ATOM   1478  N7    G A  73    -132.174  76.632 158.567  1.00190.10      A    N  
ATOM   1479  C8    G A  73    -131.511  77.732 158.332  1.00192.36      A    C  
ATOM   1480  N9    G A  73    -132.155  78.572 157.456  1.00197.76      A    N  
ATOM   1481  OP1   G A  73    -131.051  80.814 163.038  1.00208.07      A    O  
ATOM   1482  OP2   G A  73    -131.497  78.325 162.596  1.00206.21      A    O1-
ATOM   1483  P     C A  76    -133.850  82.570 160.647  1.00231.66      A    P  
ATOM   1484  C5'   C A  76    -136.033  83.785 159.812  1.00227.99      A    C  
ATOM   1485  O5'   C A  76    -135.431  82.736 160.585  1.00230.07      A    O  
ATOM   1486  C4'   C A  76    -136.986  83.217 158.786  1.00227.50      A    C  
ATOM   1487  O4'   C A  76    -136.448  82.001 158.204  1.00222.91      A    O  
ATOM   1488  C3'   C A  76    -138.347  82.776 159.298  1.00228.96      A    C  
ATOM   1489  O3'   C A  76    -139.279  83.838 159.455  1.00234.33      A    O  
ATOM   1490  C2'   C A  76    -138.816  81.871 158.168  1.00223.67      A    C  
ATOM   1491  O2'   C A  76    -139.396  82.562 157.081  1.00220.33      A    O  
ATOM   1492  C1'   C A  76    -137.520  81.181 157.766  1.00219.21      A    C  
ATOM   1493  N1    C A  76    -137.360  79.829 158.322  1.00211.31      A    N  
ATOM   1494  C2    C A  76    -138.100  78.790 157.750  1.00205.64      A    C  
ATOM   1495  O2    C A  76    -138.674  79.004 156.658  1.00193.89      A    O  
ATOM   1496  N3    C A  76    -137.847  77.521 158.154  1.00197.81      A    N  
ATOM   1497  C4    C A  76    -137.085  77.299 159.227  1.00200.04      A    C  
ATOM   1498  N4    C A  76    -136.862  76.025 159.574  1.00192.15      A    N  
ATOM   1499  C5    C A  76    -136.371  78.349 159.868  1.00200.42      A    C  
ATOM   1500  C6    C A  76    -136.551  79.591 159.400  1.00207.01      A    C  
ATOM   1501  OP1   C A  76    -133.240  83.828 161.145  1.00230.03      A    O  
ATOM   1502  OP2   C A  76    -133.597  81.297 161.362  1.00230.72      A    O1-
ATOM   1503  P     G A  77    -140.747  83.529 160.021  1.00237.51      A    P  
ATOM   1504  C5'   G A  77    -143.029  83.510 158.711  1.00238.43      A    C  
ATOM   1505  O5'   G A  77    -141.614  83.311 158.702  1.00237.68      A    O  
ATOM   1506  C4'   G A  77    -143.773  82.202 158.567  1.00238.02      A    C  
ATOM   1507  O4'   G A  77    -143.065  81.236 157.729  1.00236.24      A    O  
ATOM   1508  C3'   G A  77    -143.974  81.374 159.818  1.00236.70      A    C  
ATOM   1509  O3'   G A  77    -144.525  81.947 160.992  1.00234.08      A    O  
ATOM   1510  C2'   G A  77    -144.526  80.116 159.176  1.00235.38      A    C  
ATOM   1511  O2'   G A  77    -145.763  80.327 158.529  1.00234.26      A    O  
ATOM   1512  C1'   G A  77    -143.437  79.911 158.128  1.00233.07      A    C  
ATOM   1513  N1    G A  77    -141.450  75.592 159.927  1.00209.54      A    N  
ATOM   1514  C2    G A  77    -142.605  75.793 159.205  1.00210.31      A    C  
ATOM   1515  N2    G A  77    -143.333  74.699 158.943  1.00204.32      A    N  
ATOM   1516  N3    G A  77    -143.020  76.979 158.775  1.00213.62      A    N  
ATOM   1517  C4    G A  77    -142.185  77.974 159.147  1.00220.23      A    C  
ATOM   1518  C5    G A  77    -141.020  77.885 159.883  1.00216.51      A    C  
ATOM   1519  C6    G A  77    -140.572  76.602 160.316  1.00212.15      A    C  
ATOM   1520  O6    G A  77    -139.600  76.328 161.032  1.00202.74      A    O  
ATOM   1521  N7    G A  77    -140.452  79.139 160.055  1.00217.90      A    N  
ATOM   1522  C8    G A  77    -141.276  79.950 159.446  1.00223.89      A    C  
ATOM   1523  N9    G A  77    -142.310  79.300 158.821  1.00226.61      A    N  
ATOM   1524  OP1   G A  77    -141.233  84.751 160.706  1.00238.23      A    O  
ATOM   1525  OP2   G A  77    -140.696  82.241 160.758  1.00236.36      A    O1-
ATOM   1526  P     G A  78    -143.666  81.865 162.344  1.00247.83      A    P  
ATOM   1527  C5'   G A  78    -146.147  81.473 163.093  1.00248.59      A    C  
ATOM   1528  O5'   G A  78    -144.770  81.625 163.464  1.00248.63      A    O  
ATOM   1529  C4'   G A  78    -146.477  80.013 162.902  1.00247.76      A    C  
ATOM   1530  O4'   G A  78    -145.419  79.346 162.171  1.00241.96      A    O  
ATOM   1531  C3'   G A  78    -146.564  79.153 164.152  1.00248.32      A    C  
ATOM   1532  O3'   G A  78    -147.733  79.394 164.929  1.00253.05      A    O  
ATOM   1533  C2'   G A  78    -146.516  77.753 163.545  1.00239.73      A    C  
ATOM   1534  O2'   G A  78    -147.760  77.288 163.066  1.00234.86      A    O  
ATOM   1535  C1'   G A  78    -145.533  77.952 162.390  1.00234.65      A    C  
ATOM   1536  N1    G A  78    -142.811  73.686 162.657  1.00205.22      A    N  
ATOM   1537  C2    G A  78    -144.154  73.863 162.424  1.00207.28      A    C  
ATOM   1538  N2    G A  78    -144.863  72.750 162.209  1.00200.46      A    N  
ATOM   1539  N3    G A  78    -144.752  75.046 162.370  1.00211.81      A    N  
ATOM   1540  C4    G A  78    -143.900  76.058 162.640  1.00217.10      A    C  
ATOM   1541  C5    G A  78    -142.560  75.987 162.963  1.00212.01      A    C  
ATOM   1542  C6    G A  78    -141.924  74.706 162.991  1.00209.25      A    C  
ATOM   1543  O6    G A  78    -140.739  74.434 163.241  1.00202.42      A    O  
ATOM   1544  N7    G A  78    -142.032  77.258 163.145  1.00211.27      A    N  
ATOM   1545  C8    G A  78    -143.049  78.058 162.971  1.00218.58      A    C  
ATOM   1546  N9    G A  78    -144.210  77.394 162.656  1.00224.27      A    N  
ATOM   1547  OP1   G A  78    -143.046  83.192 162.578  1.00246.71      A    O  
ATOM   1548  OP2   G A  78    -142.804  80.657 162.266  1.00246.14      A    O1-
ATOM   1549  P     G A  79    -147.725  80.531 166.067  1.00255.74      A    P  
ATOM   1550  C5'   G A  79    -147.103  78.926 168.019  1.00252.25      A    C  
ATOM   1551  O5'   G A  79    -148.101  79.731 167.387  1.00254.11      A    O  
ATOM   1552  C4'   G A  79    -147.399  77.480 167.751  1.00249.03      A    C  
ATOM   1553  O4'   G A  79    -146.602  77.011 166.653  1.00245.35      A    O  
ATOM   1554  C3'   G A  79    -146.998  76.525 168.850  1.00249.16      A    C  
ATOM   1555  O3'   G A  79    -148.026  76.522 169.794  1.00251.43      A    O  
ATOM   1556  C2'   G A  79    -146.940  75.183 168.131  1.00246.90      A    C  
ATOM   1557  O2'   G A  79    -148.120  74.401 168.142  1.00246.29      A    O  
ATOM   1558  C1'   G A  79    -146.532  75.604 166.718  1.00243.78      A    C  
ATOM   1559  N1    G A  79    -143.491  71.729 165.542  1.00220.17      A    N  
ATOM   1560  C2    G A  79    -144.857  71.755 165.713  1.00225.36      A    C  
ATOM   1561  N2    G A  79    -145.497  70.587 165.554  1.00217.62      A    N  
ATOM   1562  N3    G A  79    -145.548  72.846 166.022  1.00228.80      A    N  
ATOM   1563  C4    G A  79    -144.753  73.931 166.152  1.00233.78      A    C  
ATOM   1564  C5    G A  79    -143.386  74.012 166.005  1.00230.54      A    C  
ATOM   1565  C6    G A  79    -142.650  72.827 165.723  1.00226.28      A    C  
ATOM   1566  O6    G A  79    -141.452  72.724 165.464  1.00216.47      A    O  
ATOM   1567  N7    G A  79    -142.946  75.312 166.216  1.00231.40      A    N  
ATOM   1568  C8    G A  79    -144.032  75.979 166.488  1.00234.04      A    C  
ATOM   1569  N9    G A  79    -145.164  75.203 166.445  1.00237.80      A    N  
ATOM   1570  OP1   G A  79    -148.803  81.506 165.767  1.00255.51      A    O  
ATOM   1571  OP2   G A  79    -146.330  80.995 166.261  1.00255.95      A    O1-
ATOM   1572  P     G A  80    -147.673  76.138 171.249  1.00251.80      A    P  
ATOM   1573  C5'   G A  80    -148.542  73.655 170.920  1.00253.57      A    C  
ATOM   1574  O5'   G A  80    -147.446  74.561 171.181  1.00252.42      A    O  
ATOM   1575  C4'   G A  80    -148.066  72.219 170.907  1.00253.64      A    C  
ATOM   1576  O4'   G A  80    -147.324  71.958 169.683  1.00251.21      A    O  
ATOM   1577  C3'   G A  80    -147.124  71.818 172.034  1.00253.63      A    C  
ATOM   1578  O3'   G A  80    -147.857  71.518 173.224  1.00254.52      A    O  
ATOM   1579  C2'   G A  80    -146.362  70.647 171.416  1.00252.06      A    C  
ATOM   1580  O2'   G A  80    -147.013  69.394 171.515  1.00251.03      A    O  
ATOM   1581  C1'   G A  80    -146.225  71.103 169.961  1.00249.06      A    C  
ATOM   1582  N1    G A  80    -141.131  71.066 170.055  1.00224.65      A    N  
ATOM   1583  C2    G A  80    -142.010  70.098 170.469  1.00231.44      A    C  
ATOM   1584  N2    G A  80    -141.463  68.988 170.986  1.00228.53      A    N  
ATOM   1585  N3    G A  80    -143.327  70.218 170.401  1.00233.91      A    N  
ATOM   1586  C4    G A  80    -143.698  71.400 169.859  1.00236.50      A    C  
ATOM   1587  C5    G A  80    -142.898  72.427 169.404  1.00232.32      A    C  
ATOM   1588  C6    G A  80    -141.487  72.284 169.486  1.00226.48      A    C  
ATOM   1589  O6    G A  80    -140.607  73.078 169.126  1.00215.58      A    O  
ATOM   1590  N7    G A  80    -143.668  73.477 168.924  1.00234.25      A    N  
ATOM   1591  C8    G A  80    -144.898  73.078 169.093  1.00237.63      A    C  
ATOM   1592  N9    G A  80    -144.991  71.830 169.657  1.00241.67      A    N  
ATOM   1593  OP1   G A  80    -148.875  76.410 172.083  1.00250.76      A    O  
ATOM   1594  OP2   G A  80    -146.383  76.785 171.606  1.00250.88      A    O1-
ATOM   1595  P     U A  81    -147.137  71.479 174.677  1.00255.15      A    P  
ATOM   1596  C5'   U A  81    -145.837  73.760 174.090  1.00254.80      A    C  
ATOM   1597  O5'   U A  81    -146.710  72.994 174.957  1.00255.30      A    O  
ATOM   1598  C4'   U A  81    -144.388  73.350 174.247  1.00255.83      A    C  
ATOM   1599  O4'   U A  81    -143.803  73.251 172.925  1.00253.47      A    O  
ATOM   1600  C3'   U A  81    -143.519  74.339 175.011  1.00255.60      A    C  
ATOM   1601  O3'   U A  81    -143.452  73.934 176.380  1.00255.71      A    O  
ATOM   1602  C2'   U A  81    -142.137  74.171 174.378  1.00253.49      A    C  
ATOM   1603  O2'   U A  81    -141.292  73.242 175.028  1.00250.15      A    O  
ATOM   1604  C1'   U A  81    -142.471  73.727 172.949  1.00252.51      A    C  
ATOM   1605  N1    U A  81    -142.323  74.759 171.905  1.00252.74      A    N  
ATOM   1606  C2    U A  81    -141.075  74.924 171.326  1.00252.76      A    C  
ATOM   1607  O2    U A  81    -140.099  74.266 171.650  1.00251.96      A    O  
ATOM   1608  N3    U A  81    -141.019  75.878 170.338  1.00251.59      A    N  
ATOM   1609  C4    U A  81    -142.051  76.672 169.882  1.00249.28      A    C  
ATOM   1610  O4    U A  81    -141.835  77.495 168.991  1.00244.27      A    O  
ATOM   1611  C5    U A  81    -143.309  76.442 170.528  1.00250.20      A    C  
ATOM   1612  C6    U A  81    -143.400  75.515 171.492  1.00251.60      A    C  
ATOM   1613  OP1   U A  81    -145.934  70.606 174.585  1.00255.24      A    O  
ATOM   1614  OP2   U A  81    -148.179  71.158 175.686  1.00254.27      A    O1-
ATOM   1615  P     U A  82    -144.136  74.812 177.543  1.00254.11      A    P  
ATOM   1616  C5'   U A  82    -144.293  77.352 176.760  1.00256.08      A    C  
ATOM   1617  O5'   U A  82    -143.519  76.264 177.312  1.00254.39      A    O  
ATOM   1618  C4'   U A  82    -143.739  78.677 177.226  1.00258.34      A    C  
ATOM   1619  O4'   U A  82    -143.819  78.734 178.675  1.00260.18      A    O  
ATOM   1620  C3'   U A  82    -142.273  78.932 176.895  1.00258.96      A    C  
ATOM   1621  O3'   U A  82    -142.120  79.530 175.605  1.00258.64      A    O  
ATOM   1622  C2'   U A  82    -141.835  79.882 178.009  1.00259.78      A    C  
ATOM   1623  O2'   U A  82    -142.049  81.253 177.732  1.00259.63      A    O  
ATOM   1624  C1'   U A  82    -142.691  79.419 179.194  1.00261.13      A    C  
ATOM   1625  N1    U A  82    -142.007  78.544 180.168  1.00260.54      A    N  
ATOM   1626  C2    U A  82    -141.154  79.132 181.091  1.00258.59      A    C  
ATOM   1627  O2    U A  82    -140.933  80.333 181.123  1.00256.03      A    O  
ATOM   1628  N3    U A  82    -140.563  78.257 181.970  1.00257.85      A    N  
ATOM   1629  C4    U A  82    -140.733  76.889 182.032  1.00258.48      A    C  
ATOM   1630  O4    U A  82    -140.127  76.240 182.886  1.00257.70      A    O  
ATOM   1631  C5    U A  82    -141.635  76.357 181.054  1.00259.70      A    C  
ATOM   1632  C6    U A  82    -142.229  77.182 180.180  1.00260.87      A    C  
ATOM   1633  OP1   U A  82    -143.618  74.319 178.846  1.00251.49      A    O  
ATOM   1634  OP2   U A  82    -145.605  74.830 177.307  1.00254.49      A    O1-
ATOM   1635  P     U A  83    -141.142  78.876 174.494  1.00257.16      A    P  
ATOM   1636  C5'   U A  83    -139.078  80.340 175.333  1.00256.28      A    C  
ATOM   1637  O5'   U A  83    -139.686  79.043 175.129  1.00257.28      A    O  
ATOM   1638  C4'   U A  83    -138.199  80.330 176.567  1.00253.74      A    C  
ATOM   1639  O4'   U A  83    -138.898  79.650 177.643  1.00252.63      A    O  
ATOM   1640  C3'   U A  83    -136.869  79.600 176.431  1.00254.70      A    C  
ATOM   1641  O3'   U A  83    -135.845  80.477 175.959  1.00257.68      A    O  
ATOM   1642  C2'   U A  83    -136.575  79.147 177.861  1.00253.45      A    C  
ATOM   1643  O2'   U A  83    -135.869  80.087 178.650  1.00252.38      A    O  
ATOM   1644  C1'   U A  83    -137.978  78.920 178.434  1.00253.00      A    C  
ATOM   1645  N1    U A  83    -138.419  77.512 178.507  1.00252.42      A    N  
ATOM   1646  C2    U A  83    -137.988  76.748 179.580  1.00251.69      A    C  
ATOM   1647  O2    U A  83    -137.247  77.178 180.450  1.00248.88      A    O  
ATOM   1648  N3    U A  83    -138.452  75.453 179.589  1.00250.79      A    N  
ATOM   1649  C4    U A  83    -139.289  74.857 178.668  1.00250.09      A    C  
ATOM   1650  O4    U A  83    -139.616  73.678 178.818  1.00246.44      A    O  
ATOM   1651  C5    U A  83    -139.704  75.715 177.599  1.00249.30      A    C  
ATOM   1652  C6    U A  83    -139.263  76.980 177.552  1.00250.66      A    C  
ATOM   1653  OP1   U A  83    -141.226  79.706 173.263  1.00255.80      A    O  
ATOM   1654  OP2   U A  83    -141.439  77.423 174.411  1.00256.08      A    O1-
ATOM   1655  P     U A  84    -134.920  80.071 174.699  1.00258.65      A    P  
ATOM   1656  C5'   U A  84    -133.130  78.828 176.244  1.00261.63      A    C  
ATOM   1657  O5'   U A  84    -134.138  78.774 175.207  1.00260.14      A    O  
ATOM   1658  C4'   U A  84    -132.988  77.480 176.923  1.00262.09      A    C  
ATOM   1659  O4'   U A  84    -134.287  77.055 177.414  1.00261.26      A    O  
ATOM   1660  C3'   U A  84    -132.488  76.340 176.042  1.00262.51      A    C  
ATOM   1661  O3'   U A  84    -131.065  76.260 176.066  1.00262.04      A    O  
ATOM   1662  C2'   U A  84    -133.132  75.104 176.671  1.00261.68      A    C  
ATOM   1663  O2'   U A  84    -132.376  74.509 177.709  1.00260.83      A    O  
ATOM   1664  C1'   U A  84    -134.452  75.662 177.210  1.00260.71      A    C  
ATOM   1665  N1    U A  84    -135.641  75.441 176.366  1.00257.33      A    N  
ATOM   1666  C2    U A  84    -136.424  74.328 176.630  1.00255.70      A    C  
ATOM   1667  O2    U A  84    -136.160  73.521 177.506  1.00255.70      A    O  
ATOM   1668  N3    U A  84    -137.525  74.194 175.818  1.00251.41      A    N  
ATOM   1669  C4    U A  84    -137.926  75.038 174.803  1.00247.61      A    C  
ATOM   1670  O4    U A  84    -138.946  74.778 174.165  1.00245.12      A    O  
ATOM   1671  C5    U A  84    -137.072  76.167 174.597  1.00247.68      A    C  
ATOM   1672  C6    U A  84    -135.987  76.327 175.366  1.00252.74      A    C  
ATOM   1673  OP1   U A  84    -133.941  81.167 174.477  1.00257.79      A    O  
ATOM   1674  OP2   U A  84    -135.811  79.656 173.583  1.00258.21      A    O1-
ATOM   1675  P     A A  88    -134.345  75.741 171.369  1.00220.94      A    P  
ATOM   1676  C5'   A A  88    -132.562  74.305 172.705  1.00229.25      A    C  
ATOM   1677  O5'   A A  88    -133.920  74.775 172.565  1.00224.87      A    O  
ATOM   1678  C4'   A A  88    -132.532  72.989 173.450  1.00234.86      A    C  
ATOM   1679  O4'   A A  88    -133.570  72.985 174.469  1.00235.99      A    O  
ATOM   1680  C3'   A A  88    -132.814  71.740 172.617  1.00241.34      A    C  
ATOM   1681  O3'   A A  88    -131.669  71.257 171.909  1.00249.10      A    O  
ATOM   1682  C2'   A A  88    -133.314  70.760 173.675  1.00239.43      A    C  
ATOM   1683  O2'   A A  88    -132.295  70.090 174.392  1.00239.34      A    O  
ATOM   1684  C1'   A A  88    -134.115  71.682 174.599  1.00238.04      A    C  
ATOM   1685  N1    A A  88    -138.835  69.875 175.644  1.00234.01      A    N  
ATOM   1686  C2    A A  88    -137.633  69.601 176.168  1.00233.88      A    C  
ATOM   1687  N3    A A  88    -136.439  70.107 175.854  1.00235.57      A    N  
ATOM   1688  C4    A A  88    -136.552  71.009 174.864  1.00239.79      A    C  
ATOM   1689  C5    A A  88    -137.718  71.395 174.222  1.00240.58      A    C  
ATOM   1690  C6    A A  88    -138.915  70.787 174.649  1.00236.50      A    C  
ATOM   1691  N6    A A  88    -140.112  71.057 174.123  1.00232.12      A    N  
ATOM   1692  N7    A A  88    -137.451  72.349 173.250  1.00242.60      A    N  
ATOM   1693  C8    A A  88    -136.153  72.519 173.325  1.00242.15      A    C  
ATOM   1694  N9    A A  88    -135.544  71.739 174.278  1.00240.04      A    N  
ATOM   1695  OP1   A A  88    -133.938  75.127 170.079  1.00219.00      A    O  
ATOM   1696  OP2   A A  88    -135.761  76.140 171.574  1.00220.36      A    O1-
ATOM   1697  P     C A  89    -131.641  71.248 170.288  1.00251.57      A    P  
ATOM   1698  C5'   C A  89    -132.627  68.776 170.202  1.00235.68      A    C  
ATOM   1699  O5'   C A  89    -132.760  70.181 169.894  1.00246.29      A    O  
ATOM   1700  C4'   C A  89    -133.974  68.179 170.543  1.00228.94      A    C  
ATOM   1701  O4'   C A  89    -134.712  69.102 171.393  1.00223.09      A    O  
ATOM   1702  C3'   C A  89    -134.908  67.921 169.369  1.00229.61      A    C  
ATOM   1703  O3'   C A  89    -134.647  66.684 168.705  1.00235.50      A    O  
ATOM   1704  C2'   C A  89    -136.274  67.935 170.045  1.00223.62      A    C  
ATOM   1705  O2'   C A  89    -136.631  66.726 170.687  1.00222.38      A    O  
ATOM   1706  C1'   C A  89    -136.095  69.051 171.076  1.00219.09      A    C  
ATOM   1707  N1    C A  89    -136.537  70.390 170.621  1.00213.12      A    N  
ATOM   1708  C2    C A  89    -137.908  70.688 170.611  1.00213.43      A    C  
ATOM   1709  O2    C A  89    -138.719  69.818 170.972  1.00220.02      A    O  
ATOM   1710  N3    C A  89    -138.314  71.911 170.194  1.00210.62      A    N  
ATOM   1711  C4    C A  89    -137.414  72.825 169.826  1.00204.01      A    C  
ATOM   1712  N4    C A  89    -137.864  74.016 169.421  1.00203.55      A    N  
ATOM   1713  C5    C A  89    -136.015  72.548 169.822  1.00203.11      A    C  
ATOM   1714  C6    C A  89    -135.624  71.331 170.227  1.00206.00      A    C  
ATOM   1715  OP1   C A  89    -130.319  70.722 169.854  1.00251.61      A    O  
ATOM   1716  OP2   C A  89    -132.086  72.582 169.804  1.00251.38      A    O1-
ATOM   1717  P     U A  90    -135.154  66.472 167.197  1.00236.83      A    P  
ATOM   1718  C5'   U A  90    -137.275  66.065 168.650  1.00229.98      A    C  
ATOM   1719  O5'   U A  90    -136.588  65.825 167.415  1.00233.33      A    O  
ATOM   1720  C4'   U A  90    -138.713  66.421 168.383  1.00231.24      A    C  
ATOM   1721  O4'   U A  90    -139.069  67.628 169.113  1.00228.14      A    O  
ATOM   1722  C3'   U A  90    -139.065  66.779 166.952  1.00234.02      A    C  
ATOM   1723  O3'   U A  90    -139.059  65.662 166.069  1.00234.60      A    O  
ATOM   1724  C2'   U A  90    -140.393  67.487 167.167  1.00230.96      A    C  
ATOM   1725  O2'   U A  90    -141.470  66.625 167.459  1.00229.84      A    O  
ATOM   1726  C1'   U A  90    -140.047  68.350 168.381  1.00228.04      A    C  
ATOM   1727  N1    U A  90    -139.462  69.611 167.914  1.00228.44      A    N  
ATOM   1728  C2    U A  90    -140.321  70.473 167.263  1.00228.95      A    C  
ATOM   1729  O2    U A  90    -141.512  70.247 167.142  1.00227.73      A    O  
ATOM   1730  N3    U A  90    -139.738  71.620 166.783  1.00230.61      A    N  
ATOM   1731  C4    U A  90    -138.406  71.971 166.858  1.00232.41      A    C  
ATOM   1732  O4    U A  90    -138.029  73.032 166.356  1.00231.62      A    O  
ATOM   1733  C5    U A  90    -137.574  71.009 167.521  1.00232.01      A    C  
ATOM   1734  C6    U A  90    -138.115  69.883 168.003  1.00229.06      A    C  
ATOM   1735  OP1   U A  90    -134.268  65.478 166.545  1.00235.98      A    O  
ATOM   1736  OP2   U A  90    -135.344  67.808 166.581  1.00235.17      A    O1-
ATOM   1737  P     C A  91    -138.526  65.836 164.557  1.00232.15      A    P  
ATOM   1738  C5'   C A  91    -140.965  64.914 164.321  1.00224.23      A    C  
ATOM   1739  O5'   C A  91    -139.729  65.270 163.686  1.00229.48      A    O  
ATOM   1740  C4'   C A  91    -142.107  65.665 163.693  1.00220.73      A    C  
ATOM   1741  O4'   C A  91    -142.582  66.725 164.578  1.00211.39      A    O  
ATOM   1742  C3'   C A  91    -141.807  66.442 162.424  1.00222.09      A    C  
ATOM   1743  O3'   C A  91    -141.453  65.717 161.254  1.00222.83      A    O  
ATOM   1744  C2'   C A  91    -143.057  67.293 162.359  1.00217.22      A    C  
ATOM   1745  O2'   C A  91    -144.212  66.519 162.126  1.00222.78      A    O  
ATOM   1746  C1'   C A  91    -143.057  67.814 163.791  1.00205.26      A    C  
ATOM   1747  N1    C A  91    -142.060  68.881 163.827  1.00191.61      A    N  
ATOM   1748  C2    C A  91    -142.469  70.181 163.529  1.00189.31      A    C  
ATOM   1749  O2    C A  91    -143.675  70.403 163.354  1.00196.30      A    O  
ATOM   1750  N3    C A  91    -141.547  71.167 163.480  1.00196.52      A    N  
ATOM   1751  C4    C A  91    -140.257  70.881 163.665  1.00188.18      A    C  
ATOM   1752  N4    C A  91    -139.379  71.878 163.587  1.00198.13      A    N  
ATOM   1753  C5    C A  91    -139.808  69.555 163.926  1.00180.40      A    C  
ATOM   1754  C6    C A  91    -140.733  68.591 163.970  1.00180.27      A    C  
ATOM   1755  OP1   C A  91    -137.361  64.939 164.369  1.00231.42      A    O  
ATOM   1756  OP2   C A  91    -138.386  67.286 164.279  1.00229.56      A    O1-
ATOM   1757  P     C A  92    -140.306  66.293 160.287  1.00226.30      A    P  
ATOM   1758  C5'   C A  92    -142.380  66.019 158.738  1.00219.90      A    C  
ATOM   1759  O5'   C A  92    -140.955  66.103 158.851  1.00222.82      A    O  
ATOM   1760  C4'   C A  92    -142.932  67.332 158.249  1.00220.08      A    C  
ATOM   1761  O4'   C A  92    -142.793  68.353 159.263  1.00214.99      A    O  
ATOM   1762  C3'   C A  92    -142.195  67.968 157.085  1.00224.29      A    C  
ATOM   1763  O3'   C A  92    -142.485  67.365 155.833  1.00226.82      A    O  
ATOM   1764  C2'   C A  92    -142.699  69.409 157.138  1.00221.26      A    C  
ATOM   1765  O2'   C A  92    -143.866  69.621 156.369  1.00220.55      A    O  
ATOM   1766  C1'   C A  92    -142.954  69.611 158.636  1.00214.08      A    C  
ATOM   1767  N1    C A  92    -142.026  70.581 159.232  1.00207.23      A    N  
ATOM   1768  C2    C A  92    -142.546  71.782 159.715  1.00203.38      A    C  
ATOM   1769  O2    C A  92    -143.771  71.958 159.680  1.00200.60      A    O  
ATOM   1770  N3    C A  92    -141.705  72.709 160.225  1.00202.00      A    N  
ATOM   1771  C4    C A  92    -140.391  72.480 160.242  1.00197.54      A    C  
ATOM   1772  N4    C A  92    -139.601  73.423 160.754  1.00195.46      A    N  
ATOM   1773  C5    C A  92    -139.831  71.273 159.731  1.00199.34      A    C  
ATOM   1774  C6    C A  92    -140.676  70.364 159.229  1.00202.53      A    C  
ATOM   1775  OP1   C A  92    -139.114  65.416 160.407  1.00226.68      A    O  
ATOM   1776  OP2   C A  92    -140.179  67.753 160.534  1.00226.91      A    O1-
ATOM   1777  P     G A  93    -141.438  67.497 154.642  1.00227.06      A    P  
ATOM   1778  C5'   G A  93    -142.435  69.208 152.901  1.00222.88      A    C  
ATOM   1779  O5'   G A  93    -141.687  68.981 154.114  1.00226.00      A    O  
ATOM   1780  C4'   G A  93    -142.663  70.683 152.661  1.00218.76      A    C  
ATOM   1781  O4'   G A  93    -142.965  71.349 153.918  1.00211.84      A    O  
ATOM   1782  C3'   G A  93    -141.487  71.455 152.082  1.00217.90      A    C  
ATOM   1783  O3'   G A  93    -141.446  71.337 150.664  1.00217.64      A    O  
ATOM   1784  C2'   G A  93    -141.787  72.880 152.537  1.00213.32      A    C  
ATOM   1785  O2'   G A  93    -142.701  73.576 151.715  1.00212.91      A    O  
ATOM   1786  C1'   G A  93    -142.378  72.639 153.929  1.00203.75      A    C  
ATOM   1787  N1    G A  93    -139.644  75.488 157.159  1.00186.71      A    N  
ATOM   1788  C2    G A  93    -140.606  75.877 156.255  1.00184.49      A    C  
ATOM   1789  N2    G A  93    -140.860  77.194 156.203  1.00183.23      A    N  
ATOM   1790  N3    G A  93    -141.263  75.038 155.456  1.00183.97      A    N  
ATOM   1791  C4    G A  93    -140.875  73.756 155.637  1.00182.98      A    C  
ATOM   1792  C5    G A  93    -139.925  73.264 156.507  1.00180.43      A    C  
ATOM   1793  C6    G A  93    -139.230  74.173 157.358  1.00180.79      A    C  
ATOM   1794  O6    G A  93    -138.351  73.928 158.185  1.00179.81      A    O  
ATOM   1795  N7    G A  93    -139.817  71.886 156.390  1.00176.91      A    N  
ATOM   1796  C8    G A  93    -140.684  71.571 155.468  1.00175.52      A    C  
ATOM   1797  N9    G A  93    -141.365  72.657 154.974  1.00187.32      A    N  
ATOM   1798  OP1   G A  93    -141.837  66.546 153.578  1.00227.34      A    O  
ATOM   1799  OP2   G A  93    -140.075  67.413 155.220  1.00223.97      A    O1-
ATOM   1800  P     U A  96    -140.798  69.918 150.319  1.00198.45      A    P  
ATOM   1801  C5'   U A  96    -139.124  71.944 150.555  1.00192.96      A    C  
ATOM   1802  O5'   U A  96    -140.123  71.097 151.149  1.00196.45      A    O  
ATOM   1803  C4'   U A  96    -139.534  73.398 150.623  1.00191.22      A    C  
ATOM   1804  O4'   U A  96    -140.158  73.682 151.906  1.00185.74      A    O  
ATOM   1805  C3'   U A  96    -138.375  74.380 150.499  1.00192.84      A    C  
ATOM   1806  O3'   U A  96    -138.155  74.803 149.157  1.00199.37      A    O  
ATOM   1807  C2'   U A  96    -138.759  75.493 151.464  1.00187.90      A    C  
ATOM   1808  O2'   U A  96    -139.684  76.390 150.885  1.00185.69      A    O  
ATOM   1809  C1'   U A  96    -139.431  74.696 152.576  1.00180.19      A    C  
ATOM   1810  N1    U A  96    -138.513  74.075 153.550  1.00169.13      A    N  
ATOM   1811  C2    U A  96    -137.817  74.917 154.404  1.00163.70      A    C  
ATOM   1812  O2    U A  96    -137.926  76.131 154.371  1.00158.20      A    O  
ATOM   1813  N3    U A  96    -136.982  74.282 155.289  1.00163.55      A    N  
ATOM   1814  C4    U A  96    -136.805  72.922 155.440  1.00166.03      A    C  
ATOM   1815  O4    U A  96    -136.038  72.502 156.308  1.00164.42      A    O  
ATOM   1816  C5    U A  96    -137.563  72.118 154.528  1.00164.78      A    C  
ATOM   1817  C6    U A  96    -138.374  72.705 153.640  1.00163.51      A    C  
ATOM   1818  OP1   U A  96    -142.015  70.443 149.662  1.00195.26      A    O  
ATOM   1819  OP2   U A  96    -140.890  68.722 151.189  1.00200.22      A    O1-
ATOM   1820  P     G A  97    -136.674  74.751 148.611  1.00203.06      A    P  
ATOM   1821  C5'   G A  97    -136.213  77.202 149.503  1.00188.33      A    C  
ATOM   1822  O5'   G A  97    -135.946  75.785 149.580  1.00193.86      A    O  
ATOM   1823  C4'   G A  97    -134.990  77.991 149.904  1.00182.85      A    C  
ATOM   1824  O4'   G A  97    -135.046  78.280 151.329  1.00177.68      A    O  
ATOM   1825  C3'   G A  97    -133.660  77.281 149.698  1.00180.35      A    C  
ATOM   1826  O3'   G A  97    -133.210  77.427 148.354  1.00177.73      A    O  
ATOM   1827  C2'   G A  97    -132.780  77.941 150.753  1.00178.92      A    C  
ATOM   1828  O2'   G A  97    -132.227  79.190 150.384  1.00184.03      A    O  
ATOM   1829  C1'   G A  97    -133.767  78.086 151.909  1.00174.45      A    C  
ATOM   1830  N1    G A  97    -131.621  75.511 155.731  1.00169.83      A    N  
ATOM   1831  C2    G A  97    -131.253  76.714 155.179  1.00168.18      A    C  
ATOM   1832  N2    G A  97    -130.168  77.301 155.708  1.00166.15      A    N  
ATOM   1833  N3    G A  97    -131.893  77.293 154.174  1.00165.94      A    N  
ATOM   1834  C4    G A  97    -132.955  76.563 153.765  1.00168.37      A    C  
ATOM   1835  C5    G A  97    -133.410  75.356 154.254  1.00171.34      A    C  
ATOM   1836  C6    G A  97    -132.713  74.746 155.329  1.00174.41      A    C  
ATOM   1837  O6    G A  97    -132.961  73.677 155.902  1.00172.61      A    O  
ATOM   1838  N7    G A  97    -134.536  74.935 153.560  1.00170.33      A    N  
ATOM   1839  C8    G A  97    -134.742  75.875 152.679  1.00169.65      A    C  
ATOM   1840  N9    G A  97    -133.824  76.895 152.753  1.00169.89      A    N  
ATOM   1841  OP1   G A  97    -136.613  75.268 147.218  1.00203.22      A    O  
ATOM   1842  OP2   G A  97    -136.147  73.391 148.910  1.00202.35      A    O1-
ATOM   1843  P     G A  98    -132.572  76.177 147.618  1.00171.65      A    P  
ATOM   1844  C5'   G A  98    -130.588  77.843 147.973  1.00156.47      A    C  
ATOM   1845  O5'   G A  98    -131.018  76.490 147.745  1.00166.87      A    O  
ATOM   1846  C4'   G A  98    -129.490  77.880 149.002  1.00148.60      A    C  
ATOM   1847  O4'   G A  98    -130.055  77.723 150.321  1.00144.62      A    O  
ATOM   1848  C3'   G A  98    -128.476  76.754 148.921  1.00149.46      A    C  
ATOM   1849  O3'   G A  98    -127.492  77.064 147.943  1.00156.74      A    O  
ATOM   1850  C2'   G A  98    -127.890  76.740 150.330  1.00141.00      A    C  
ATOM   1851  O2'   G A  98    -126.785  77.597 150.507  1.00138.84      A    O  
ATOM   1852  C1'   G A  98    -129.069  77.202 151.189  1.00140.44      A    C  
ATOM   1853  N1    G A  98    -128.571  74.017 155.127  1.00138.67      A    N  
ATOM   1854  C2    G A  98    -127.786  75.086 154.769  1.00133.45      A    C  
ATOM   1855  N2    G A  98    -126.662  75.242 155.483  1.00138.35      A    N  
ATOM   1856  N3    G A  98    -127.993  75.831 153.686  1.00135.48      A    N  
ATOM   1857  C4    G A  98    -129.125  75.478 153.036  1.00137.20      A    C  
ATOM   1858  C5    G A  98    -130.004  74.461 153.342  1.00138.46      A    C  
ATOM   1859  C6    G A  98    -129.739  73.636 154.472  1.00137.98      A    C  
ATOM   1860  O6    G A  98    -130.386  72.677 154.885  1.00144.42      A    O  
ATOM   1861  N7    G A  98    -131.051  74.426 152.432  1.00136.40      A    N  
ATOM   1862  C8    G A  98    -130.795  75.401 151.606  1.00136.27      A    C  
ATOM   1863  N9    G A  98    -129.650  76.089 151.923  1.00137.50      A    N  
ATOM   1864  OP1   G A  98    -132.987  76.222 146.194  1.00168.98      A    O  
ATOM   1865  OP2   G A  98    -132.874  74.976 148.428  1.00171.59      A    O1-
ATOM   1866  P     U A  99    -126.657  75.893 147.237  1.00160.57      A    P  
ATOM   1867  C5'   U A  99    -124.502  76.236 148.698  1.00153.43      A    C  
ATOM   1868  O5'   U A  99    -125.659  75.433 148.390  1.00159.04      A    O  
ATOM   1869  C4'   U A  99    -123.903  75.832 150.024  1.00140.42      A    C  
ATOM   1870  O4'   U A  99    -124.955  75.621 150.988  1.00134.80      A    O  
ATOM   1871  C3'   U A  99    -123.127  74.530 150.011  1.00134.34      A    C  
ATOM   1872  O3'   U A  99    -121.802  74.867 149.654  1.00134.65      A    O  
ATOM   1873  C2'   U A  99    -123.218  74.056 151.458  1.00128.23      A    C  
ATOM   1874  O2'   U A  99    -122.240  74.612 152.304  1.00125.34      A    O  
ATOM   1875  C1'   U A  99    -124.563  74.623 151.904  1.00129.91      A    C  
ATOM   1876  N1    U A  99    -125.645  73.636 151.990  1.00128.45      A    N  
ATOM   1877  C2    U A  99    -125.772  72.942 153.178  1.00128.97      A    C  
ATOM   1878  O2    U A  99    -125.086  73.184 154.157  1.00126.48      A    O  
ATOM   1879  N3    U A  99    -126.844  72.086 153.229  1.00128.26      A    N  
ATOM   1880  C4    U A  99    -127.729  71.796 152.211  1.00127.41      A    C  
ATOM   1881  O4    U A  99    -128.623  70.969 152.401  1.00127.08      A    O  
ATOM   1882  C5    U A  99    -127.504  72.527 150.999  1.00122.90      A    C  
ATOM   1883  C6    U A  99    -126.497  73.406 150.933  1.00122.40      A    C  
ATOM   1884  OP1   U A  99    -125.829  76.499 146.167  1.00158.40      A    O  
ATOM   1885  OP2   U A  99    -127.590  74.793 146.899  1.00158.78      A    O1-
ATOM   1886  P     C A 100    -120.922  73.827 148.864  1.00138.84      A    P  
ATOM   1887  C5'   C A 100    -119.816  72.907 151.049  1.00127.93      A    C  
ATOM   1888  O5'   C A 100    -120.698  72.676 149.940  1.00136.31      A    O  
ATOM   1889  C4'   C A 100    -119.894  71.796 152.069  1.00119.55      A    C  
ATOM   1890  O4'   C A 100    -121.170  71.798 152.758  1.00118.58      A    O  
ATOM   1891  C3'   C A 100    -119.831  70.372 151.562  1.00116.08      A    C  
ATOM   1892  O3'   C A 100    -118.537  70.023 151.088  1.00115.68      A    O  
ATOM   1893  C2'   C A 100    -120.251  69.621 152.818  1.00116.94      A    C  
ATOM   1894  O2'   C A 100    -119.219  69.608 153.779  1.00116.28      A    O  
ATOM   1895  C1'   C A 100    -121.370  70.522 153.349  1.00115.89      A    C  
ATOM   1896  N1    C A 100    -122.737  70.064 153.040  1.00110.96      A    N  
ATOM   1897  C2    C A 100    -123.401  69.249 153.962  1.00111.01      A    C  
ATOM   1898  O2    C A 100    -122.818  68.910 154.994  1.00111.17      A    O  
ATOM   1899  N3    C A 100    -124.657  68.835 153.696  1.00111.15      A    N  
ATOM   1900  C4    C A 100    -125.255  69.213 152.569  1.00108.50      A    C  
ATOM   1901  N4    C A 100    -126.499  68.789 152.361  1.00112.37      A    N  
ATOM   1902  C5    C A 100    -124.610  70.051 151.614  1.00105.49      A    C  
ATOM   1903  C6    C A 100    -123.362  70.452 151.890  1.00105.57      A    C  
ATOM   1904  OP1   C A 100    -119.622  74.470 148.573  1.00138.74      A    O  
ATOM   1905  OP2   C A 100    -121.738  73.286 147.752  1.00136.94      A    O1-
ATOM   1906  P     A A 101    -118.328  69.595 149.554  1.00 97.52      A    P  
ATOM   1907  C5'   A A 101    -117.440  67.158 149.979  1.00 85.18      A    C  
ATOM   1908  O5'   A A 101    -118.526  68.017 149.581  1.00 92.47      A    O  
ATOM   1909  C4'   A A 101    -117.831  66.222 151.102  1.00 78.49      A    C  
ATOM   1910  O4'   A A 101    -118.862  66.799 151.944  1.00 77.69      A    O  
ATOM   1911  C3'   A A 101    -118.425  64.884 150.688  1.00 76.28      A    C  
ATOM   1912  O3'   A A 101    -117.415  63.959 150.349  1.00 75.11      A    O  
ATOM   1913  C2'   A A 101    -119.098  64.441 151.975  1.00 75.99      A    C  
ATOM   1914  O2'   A A 101    -118.179  63.967 152.934  1.00 77.73      A    O  
ATOM   1915  C1'   A A 101    -119.656  65.764 152.490  1.00 74.41      A    C  
ATOM   1916  N1    A A 101    -124.486  64.164 153.079  1.00 67.78      A    N  
ATOM   1917  C2    A A 101    -123.320  63.730 153.580  1.00 68.81      A    C  
ATOM   1918  N3    A A 101    -122.089  64.203 153.382  1.00 68.22      A    N  
ATOM   1919  C4    A A 101    -122.112  65.250 152.539  1.00 68.88      A    C  
ATOM   1920  C5    A A 101    -123.224  65.806 151.936  1.00 70.15      A    C  
ATOM   1921  C6    A A 101    -124.469  65.219 152.231  1.00 69.39      A    C  
ATOM   1922  N6    A A 101    -125.625  65.645 151.723  1.00 70.35      A    N  
ATOM   1923  N7    A A 101    -122.863  66.877 151.133  1.00 72.04      A    N  
ATOM   1924  C8    A A 101    -121.559  66.929 151.249  1.00 71.70      A    C  
ATOM   1925  N9    A A 101    -121.042  65.986 152.099  1.00 70.64      A    N  
ATOM   1926  OP1   A A 101    -116.919  69.859 149.188  1.00 98.03      A    O  
ATOM   1927  OP2   A A 101    -119.419  70.191 148.753  1.00 98.90      A    O1-
ATOM   1928  P     G A 102    -117.745  62.787 149.345  1.00 73.68      A    P  
ATOM   1929  C5'   G A 102    -118.339  61.236 151.427  1.00 69.04      A    C  
ATOM   1930  O5'   G A 102    -118.732  61.846 150.171  1.00 72.42      A    O  
ATOM   1931  C4'   G A 102    -119.449  60.354 151.950  1.00 63.70      A    C  
ATOM   1932  O4'   G A 102    -120.530  61.165 152.492  1.00 60.74      A    O  
ATOM   1933  C3'   G A 102    -120.116  59.498 150.889  1.00 61.44      A    C  
ATOM   1934  O3'   G A 102    -119.334  58.343 150.620  1.00 59.63      A    O  
ATOM   1935  C2'   G A 102    -121.480  59.229 151.505  1.00 59.60      A    C  
ATOM   1936  O2'   G A 102    -121.413  58.172 152.433  1.00 60.58      A    O  
ATOM   1937  C1'   G A 102    -121.783  60.573 152.172  1.00 58.02      A    C  
ATOM   1938  N1    G A 102    -126.223  61.636 149.905  1.00 47.36      A    N  
ATOM   1939  C2    G A 102    -125.889  60.568 150.699  1.00 47.02      A    C  
ATOM   1940  N2    G A 102    -126.855  59.666 150.910  1.00 47.88      A    N  
ATOM   1941  N3    G A 102    -124.694  60.393 151.240  1.00 49.35      A    N  
ATOM   1942  C4    G A 102    -123.843  61.392 150.918  1.00 52.04      A    C  
ATOM   1943  C5    G A 102    -124.076  62.498 150.130  1.00 51.58      A    C  
ATOM   1944  C6    G A 102    -125.363  62.671 149.556  1.00 49.49      A    C  
ATOM   1945  O6    G A 102    -125.758  63.574 148.812  1.00 50.47      A    O  
ATOM   1946  N7    G A 102    -122.935  63.282 150.030  1.00 53.45      A    N  
ATOM   1947  C8    G A 102    -122.044  62.648 150.741  1.00 54.98      A    C  
ATOM   1948  N9    G A 102    -122.528  61.497 151.316  1.00 55.07      A    N  
ATOM   1949  OP1   G A 102    -116.494  62.031 149.102  1.00 74.28      A    O  
ATOM   1950  OP2   G A 102    -118.481  63.363 148.188  1.00 73.11      A    O1-
ATOM   1951  P     C A 103    -119.129  57.854 149.107  1.00 58.86      A    P  
ATOM   1952  C5'   C A 103    -120.761  55.898 149.816  1.00 49.39      A    C  
ATOM   1953  O5'   C A 103    -120.400  56.924 148.870  1.00 55.34      A    O  
ATOM   1954  C4'   C A 103    -122.239  55.615 149.732  1.00 46.02      A    C  
ATOM   1955  O4'   C A 103    -122.980  56.787 150.155  1.00 44.75      A    O  
ATOM   1956  C3'   C A 103    -122.781  55.344 148.339  1.00 45.22      A    C  
ATOM   1957  O3'   C A 103    -122.518  54.020 147.895  1.00 46.56      A    O  
ATOM   1958  C2'   C A 103    -124.264  55.634 148.520  1.00 44.44      A    C  
ATOM   1959  O2'   C A 103    -125.013  54.575 149.077  1.00 44.72      A    O  
ATOM   1960  C1'   C A 103    -124.223  56.828 149.476  1.00 45.18      A    C  
ATOM   1961  N1    C A 103    -124.356  58.122 148.782  1.00 47.12      A    N  
ATOM   1962  C2    C A 103    -125.635  58.549 148.410  1.00 47.53      A    C  
ATOM   1963  O2    C A 103    -126.612  57.846 148.703  1.00 48.24      A    O  
ATOM   1964  N3    C A 103    -125.772  59.707 147.727  1.00 47.45      A    N  
ATOM   1965  C4    C A 103    -124.704  60.464 147.472  1.00 48.58      A    C  
ATOM   1966  N4    C A 103    -124.896  61.616 146.828  1.00 49.22      A    N  
ATOM   1967  C5    C A 103    -123.386  60.048 147.826  1.00 50.39      A    C  
ATOM   1968  C6    C A 103    -123.260  58.881 148.475  1.00 49.52      A    C  
ATOM   1969  OP1   C A 103    -117.912  57.002 149.061  1.00 59.00      A    O  
ATOM   1970  OP2   C A 103    -119.228  59.040 148.208  1.00 56.44      A    O1-
ATOM   1971  P     G A 104    -122.053  53.756 146.379  1.00 47.39      A    P  
ATOM   1972  C5'   G A 104    -124.493  53.339 145.527  1.00 42.02      A    C  
ATOM   1973  O5'   G A 104    -123.332  54.178 145.531  1.00 44.26      A    O  
ATOM   1974  C4'   G A 104    -125.616  53.989 144.767  1.00 41.55      A    C  
ATOM   1975  O4'   G A 104    -126.069  55.181 145.462  1.00 42.02      A    O  
ATOM   1976  C3'   G A 104    -125.305  54.470 143.359  1.00 40.66      A    C  
ATOM   1977  O3'   G A 104    -125.395  53.428 142.397  1.00 40.63      A    O  
ATOM   1978  C2'   G A 104    -126.404  55.502 143.145  1.00 41.14      A    C  
ATOM   1979  O2'   G A 104    -127.691  54.984 142.875  1.00 42.31      A    O  
ATOM   1980  C1'   G A 104    -126.447  56.170 144.515  1.00 41.12      A    C  
ATOM   1981  N1    G A 104    -125.242  60.839 142.955  1.00 39.70      A    N  
ATOM   1982  C2    G A 104    -126.345  60.087 142.645  1.00 39.21      A    C  
ATOM   1983  N2    G A 104    -127.232  60.657 141.810  1.00 39.69      A    N  
ATOM   1984  N3    G A 104    -126.559  58.870 143.117  1.00 38.72      A    N  
ATOM   1985  C4    G A 104    -125.561  58.467 143.935  1.00 39.04      A    C  
ATOM   1986  C5    G A 104    -124.416  59.145 144.298  1.00 39.45      A    C  
ATOM   1987  C6    G A 104    -124.204  60.443 143.787  1.00 40.91      A    C  
ATOM   1988  O6    G A 104    -123.251  61.207 143.991  1.00 41.99      A    O  
ATOM   1989  N7    G A 104    -123.636  58.379 145.150  1.00 39.64      A    N  
ATOM   1990  C8    G A 104    -124.308  57.270 145.291  1.00 40.90      A    C  
ATOM   1991  N9    G A 104    -125.490  57.263 144.592  1.00 40.19      A    N  
ATOM   1992  OP1   G A 104    -121.842  52.292 146.217  1.00 48.17      A    O  
ATOM   1993  OP2   G A 104    -120.944  54.697 146.054  1.00 46.77      A    O1-
ATOM   1994  P     G A 105    -124.447  53.438 141.106  1.00 40.26      A    P  
ATOM   1995  C5'   G A 105    -126.758  53.985 139.949  1.00 42.51      A    C  
ATOM   1996  O5'   G A 105    -125.467  53.344 139.888  1.00 40.76      A    O  
ATOM   1997  C4'   G A 105    -126.822  55.244 139.105  1.00 42.79      A    C  
ATOM   1998  O4'   G A 105    -126.788  56.444 139.920  1.00 41.27      A    O  
ATOM   1999  C3'   G A 105    -125.706  55.513 138.112  1.00 43.51      A    C  
ATOM   2000  O3'   G A 105    -125.788  54.647 136.982  1.00 45.88      A    O  
ATOM   2001  C2'   G A 105    -125.979  56.969 137.749  1.00 42.11      A    C  
ATOM   2002  O2'   G A 105    -126.968  57.130 136.748  1.00 43.48      A    O  
ATOM   2003  C1'   G A 105    -126.466  57.543 139.085  1.00 39.55      A    C  
ATOM   2004  N1    G A 105    -124.309  62.105 139.165  1.00 34.95      A    N  
ATOM   2005  C2    G A 105    -125.362  61.651 138.426  1.00 34.39      A    C  
ATOM   2006  N2    G A 105    -125.882  62.520 137.554  1.00 35.27      A    N  
ATOM   2007  N3    G A 105    -125.829  60.419 138.484  1.00 34.70      A    N  
ATOM   2008  C4    G A 105    -125.178  59.679 139.403  1.00 34.90      A    C  
ATOM   2009  C5    G A 105    -124.129  60.047 140.217  1.00 34.49      A    C  
ATOM   2010  C6    G A 105    -123.634  61.376 140.133  1.00 34.91      A    C  
ATOM   2011  O6    G A 105    -122.701  61.898 140.762  1.00 36.61      A    O  
ATOM   2012  N7    G A 105    -123.738  58.989 141.025  1.00 35.28      A    N  
ATOM   2013  C8    G A 105    -124.537  58.013 140.686  1.00 36.77      A    C  
ATOM   2014  N9    G A 105    -125.449  58.373 139.724  1.00 36.79      A    N  
ATOM   2015  OP1   G A 105    -123.624  52.208 141.147  1.00 42.07      A    O  
ATOM   2016  OP2   G A 105    -123.785  54.764 141.010  1.00 40.23      A    O1-
ATOM   2017  P     C A 106    -124.457  54.212 136.187  1.00 46.62      A    P  
ATOM   2018  C5'   C A 106    -125.106  55.841 134.246  1.00 40.55      A    C  
ATOM   2019  O5'   C A 106    -124.166  55.477 135.268  1.00 43.44      A    O  
ATOM   2020  C4'   C A 106    -124.917  57.280 133.841  1.00 38.53      A    C  
ATOM   2021  O4'   C A 106    -125.117  58.163 134.976  1.00 36.28      A    O  
ATOM   2022  C3'   C A 106    -123.532  57.670 133.358  1.00 36.93      A    C  
ATOM   2023  O3'   C A 106    -123.219  57.241 132.048  1.00 35.95      A    O  
ATOM   2024  C2'   C A 106    -123.586  59.184 133.481  1.00 35.69      A    C  
ATOM   2025  O2'   C A 106    -124.255  59.766 132.381  1.00 36.41      A    O  
ATOM   2026  C1'   C A 106    -124.361  59.348 134.786  1.00 34.39      A    C  
ATOM   2027  N1    C A 106    -123.466  59.538 135.930  1.00 33.12      A    N  
ATOM   2028  C2    C A 106    -123.181  60.841 136.340  1.00 33.38      A    C  
ATOM   2029  O2    C A 106    -123.732  61.795 135.769  1.00 34.93      A    O  
ATOM   2030  N3    C A 106    -122.296  61.035 137.326  1.00 34.33      A    N  
ATOM   2031  C4    C A 106    -121.776  60.004 137.979  1.00 35.12      A    C  
ATOM   2032  N4    C A 106    -120.985  60.268 139.026  1.00 36.06      A    N  
ATOM   2033  C5    C A 106    -122.041  58.659 137.590  1.00 34.73      A    C  
ATOM   2034  C6    C A 106    -122.878  58.474 136.559  1.00 33.25      A    C  
ATOM   2035  OP1   C A 106    -124.815  53.083 135.288  1.00 47.56      A    O  
ATOM   2036  OP2   C A 106    -123.347  54.047 137.167  1.00 46.67      A    O1-
ATOM   2037  P     G A 107    -121.707  56.905 131.686  1.00 35.92      A    P  
ATOM   2038  C5'   G A 107    -121.340  59.350 130.846  1.00 35.72      A    C  
ATOM   2039  O5'   G A 107    -120.985  58.320 131.775  1.00 35.43      A    O  
ATOM   2040  C4'   G A 107    -120.671  60.650 131.204  1.00 35.62      A    C  
ATOM   2041  O4'   G A 107    -121.009  61.059 132.554  1.00 36.02      A    O  
ATOM   2042  C3'   G A 107    -119.156  60.644 131.208  1.00 34.63      A    C  
ATOM   2043  O3'   G A 107    -118.657  60.686 129.881  1.00 33.41      A    O  
ATOM   2044  C2'   G A 107    -118.858  61.892 132.019  1.00 35.15      A    C  
ATOM   2045  O2'   G A 107    -119.002  63.080 131.275  1.00 35.60      A    O  
ATOM   2046  C1'   G A 107    -119.934  61.802 133.101  1.00 36.38      A    C  
ATOM   2047  N1    G A 107    -116.783  61.938 137.061  1.00 43.66      A    N  
ATOM   2048  C2    G A 107    -117.098  62.930 136.165  1.00 42.69      A    C  
ATOM   2049  N2    G A 107    -116.468  64.099 136.332  1.00 44.03      A    N  
ATOM   2050  N3    G A 107    -117.950  62.776 135.165  1.00 41.52      A    N  
ATOM   2051  C4    G A 107    -118.479  61.534 135.139  1.00 40.17      A    C  
ATOM   2052  C5    G A 107    -118.232  60.476 135.986  1.00 41.64      A    C  
ATOM   2053  C6    G A 107    -117.314  60.652 137.050  1.00 43.72      A    C  
ATOM   2054  O6    G A 107    -116.971  59.836 137.915  1.00 45.19      A    O  
ATOM   2055  N7    G A 107    -118.982  59.368 135.621  1.00 41.89      A    N  
ATOM   2056  C8    G A 107    -119.651  59.763 134.574  1.00 40.25      A    C  
ATOM   2057  N9    G A 107    -119.411  61.073 134.244  1.00 38.49      A    N  
ATOM   2058  OP1   G A 107    -121.688  56.419 130.287  1.00 37.40      A    O  
ATOM   2059  OP2   G A 107    -121.128  56.064 132.769  1.00 35.78      A    O1-
ATOM   2060  P     G A 108    -117.613  59.593 129.416  1.00 31.84      A    P  
ATOM   2061  C5'   G A 108    -115.347  59.849 130.761  1.00 31.10      A    C  
ATOM   2062  O5'   G A 108    -116.719  59.414 130.724  1.00 31.81      A    O  
ATOM   2063  C4'   G A 108    -115.142  60.966 131.750  1.00 29.46      A    C  
ATOM   2064  O4'   G A 108    -115.749  60.645 133.036  1.00 30.05      A    O  
ATOM   2065  C3'   G A 108    -113.704  61.244 132.154  1.00 28.41      A    C  
ATOM   2066  O3'   G A 108    -112.722  61.632 131.203  1.00 25.88      A    O  
ATOM   2067  C2'   G A 108    -113.924  62.103 133.387  1.00 29.95      A    C  
ATOM   2068  O2'   G A 108    -114.423  63.407 133.162  1.00 30.91      A    O  
ATOM   2069  C1'   G A 108    -115.018  61.291 134.075  1.00 31.00      A    C  
ATOM   2070  N1    G A 108    -115.032  56.491 135.809  1.00 34.66      A    N  
ATOM   2071  C2    G A 108    -115.861  57.075 134.881  1.00 35.15      A    C  
ATOM   2072  N2    G A 108    -116.808  56.285 134.351  1.00 37.09      A    N  
ATOM   2073  N3    G A 108    -115.772  58.339 134.505  1.00 33.30      A    N  
ATOM   2074  C4    G A 108    -114.764  58.980 135.132  1.00 32.36      A    C  
ATOM   2075  C5    G A 108    -113.879  58.485 136.069  1.00 32.59      A    C  
ATOM   2076  C6    G A 108    -113.990  57.134 136.469  1.00 32.82      A    C  
ATOM   2077  O6    G A 108    -113.301  56.515 137.290  1.00 32.14      A    O  
ATOM   2078  N7    G A 108    -112.989  59.467 136.473  1.00 33.58      A    N  
ATOM   2079  C8    G A 108    -113.340  60.521 135.790  1.00 34.64      A    C  
ATOM   2080  N9    G A 108    -114.414  60.297 134.962  1.00 32.58      A    N  
ATOM   2081  OP1   G A 108    -116.794  60.187 128.331  1.00 32.52      A    O  
ATOM   2082  OP2   G A 108    -118.359  58.337 129.149  1.00 31.36      A    O1-
ATOM   2083  P     A A 109    -111.357  60.782 131.111  1.00 24.36      A    P  
ATOM   2084  C5'   A A 109    -112.448  59.616 129.067  1.00 20.70      A    C  
ATOM   2085  O5'   A A 109    -111.805  59.477 130.330  1.00 22.53      A    O  
ATOM   2086  C4'   A A 109    -111.813  58.693 128.078  1.00 20.21      A    C  
ATOM   2087  O4'   A A 109    -111.836  57.346 128.616  1.00 20.05      A    O  
ATOM   2088  C3'   A A 109    -112.516  58.609 126.727  1.00 20.32      A    C  
ATOM   2089  O3'   A A 109    -111.552  58.219 125.760  1.00 21.38      A    O  
ATOM   2090  C2'   A A 109    -113.442  57.420 126.917  1.00 20.26      A    C  
ATOM   2091  O2'   A A 109    -113.835  56.862 125.678  1.00 20.06      A    O  
ATOM   2092  C1'   A A 109    -112.529  56.501 127.724  1.00 20.16      A    C  
ATOM   2093  N1    A A 109    -115.433  55.149 131.788  1.00 20.40      A    N  
ATOM   2094  C2    A A 109    -115.089  56.349 131.308  1.00 20.31      A    C  
ATOM   2095  N3    A A 109    -114.340  56.649 130.247  1.00 20.13      A    N  
ATOM   2096  C4    A A 109    -113.926  55.529 129.630  1.00 19.90      A    C  
ATOM   2097  C5    A A 109    -114.209  54.228 129.999  1.00 20.24      A    C  
ATOM   2098  C6    A A 109    -115.001  54.047 131.140  1.00 20.45      A    C  
ATOM   2099  N6    A A 109    -115.356  52.850 131.607  1.00 21.04      A    N  
ATOM   2100  N7    A A 109    -113.614  53.331 129.128  1.00 20.99      A    N  
ATOM   2101  C8    A A 109    -112.990  54.096 128.267  1.00 20.78      A    C  
ATOM   2102  N9    A A 109    -113.155  55.436 128.497  1.00 20.05      A    N  
ATOM   2103  OP1   A A 109    -110.946  60.400 132.491  1.00 24.61      A    O  
ATOM   2104  OP2   A A 109    -110.407  61.510 130.233  1.00 24.70      A    O1-
ATOM   2105  P     C A 110    -110.741  59.308 124.923  1.00 22.58      A    P  
ATOM   2106  C5'   C A 110    -112.993  60.010 123.776  1.00 21.63      A    C  
ATOM   2107  O5'   C A 110    -111.851  60.389 124.559  1.00 22.00      A    O  
ATOM   2108  C4'   C A 110    -113.967  61.148 123.701  1.00 21.00      A    C  
ATOM   2109  O4'   C A 110    -114.545  61.391 125.004  1.00 20.68      A    O  
ATOM   2110  C3'   C A 110    -113.375  62.486 123.314  1.00 21.17      A    C  
ATOM   2111  O3'   C A 110    -113.260  62.587 121.896  1.00 22.05      A    O  
ATOM   2112  C2'   C A 110    -114.443  63.440 123.816  1.00 21.02      A    C  
ATOM   2113  O2'   C A 110    -115.526  63.526 122.914  1.00 21.93      A    O  
ATOM   2114  C1'   C A 110    -114.903  62.756 125.105  1.00 20.50      A    C  
ATOM   2115  N1    C A 110    -114.324  63.325 126.339  1.00 20.38      A    N  
ATOM   2116  C2    C A 110    -114.679  64.625 126.715  1.00 20.83      A    C  
ATOM   2117  O2    C A 110    -115.449  65.272 125.992  1.00 22.26      A    O  
ATOM   2118  N3    C A 110    -114.167  65.148 127.851  1.00 20.66      A    N  
ATOM   2119  C4    C A 110    -113.347  64.421 128.609  1.00 20.24      A    C  
ATOM   2120  N4    C A 110    -112.858  64.984 129.714  1.00 20.37      A    N  
ATOM   2121  C5    C A 110    -112.980  63.091 128.259  1.00 20.33      A    C  
ATOM   2122  C6    C A 110    -113.484  62.588 127.124  1.00 20.48      A    C  
ATOM   2123  OP1   C A 110    -110.270  58.653 123.670  1.00 23.07      A    O  
ATOM   2124  OP2   C A 110    -109.746  59.945 125.823  1.00 23.02      A    O1-
ATOM   2125  P     G A 111    -112.021  63.370 121.215  1.00 22.99      A    P  
ATOM   2126  C5'   G A 111    -113.111  65.775 121.393  1.00 19.77      A    C  
ATOM   2127  O5'   G A 111    -112.115  64.838 121.825  1.00 21.53      A    O  
ATOM   2128  C4'   G A 111    -113.179  66.928 122.363  1.00 19.14      A    C  
ATOM   2129  O4'   G A 111    -113.598  66.461 123.672  1.00 19.11      A    O  
ATOM   2130  C3'   G A 111    -111.867  67.634 122.641  1.00 18.64      A    C  
ATOM   2131  O3'   G A 111    -111.605  68.570 121.619  1.00 18.39      A    O  
ATOM   2132  C2'   G A 111    -112.155  68.313 123.969  1.00 18.85      A    C  
ATOM   2133  O2'   G A 111    -112.975  69.456 123.867  1.00 19.49      A    O  
ATOM   2134  C1'   G A 111    -112.976  67.243 124.680  1.00 18.97      A    C  
ATOM   2135  N1    G A 111    -110.335  66.798 128.979  1.00 18.19      A    N  
ATOM   2136  C2    G A 111    -111.120  67.835 128.543  1.00 18.24      A    C  
ATOM   2137  N2    G A 111    -111.198  68.899 129.352  1.00 18.44      A    N  
ATOM   2138  N3    G A 111    -111.771  67.833 127.393  1.00 18.53      A    N  
ATOM   2139  C4    G A 111    -111.572  66.692 126.703  1.00 18.81      A    C  
ATOM   2140  C5    G A 111    -110.811  65.597 127.052  1.00 18.91      A    C  
ATOM   2141  C6    G A 111    -110.121  65.610 128.289  1.00 18.39      A    C  
ATOM   2142  O6    G A 111    -109.408  64.729 128.783  1.00 18.16      A    O  
ATOM   2143  N7    G A 111    -110.878  64.617 126.071  1.00 19.61      A    N  
ATOM   2144  C8    G A 111    -111.656  65.129 125.157  1.00 19.72      A    C  
ATOM   2145  N9    G A 111    -112.123  66.379 125.485  1.00 19.14      A    N  
ATOM   2146  OP1   G A 111    -112.276  63.446 119.757  1.00 23.39      A    O  
ATOM   2147  OP2   G A 111    -110.747  62.764 121.706  1.00 23.03      A    O1-
ATOM   2148  P     G A 112    -110.179  68.588 120.943  1.00 18.31      A    P  
ATOM   2149  C5'   G A 112    -109.190  70.309 122.633  1.00 17.26      A    C  
ATOM   2150  O5'   G A 112    -109.225  68.958 122.157  1.00 17.94      A    O  
ATOM   2151  C4'   G A 112    -108.175  70.448 123.732  1.00 16.30      A    C  
ATOM   2152  O4'   G A 112    -108.567  69.632 124.867  1.00 15.78      A    O  
ATOM   2153  C3'   G A 112    -106.781  69.959 123.402  1.00 15.68      A    C  
ATOM   2154  O3'   G A 112    -106.074  70.932 122.659  1.00 15.73      A    O  
ATOM   2155  C2'   G A 112    -106.209  69.747 124.788  1.00 15.43      A    C  
ATOM   2156  O2'   G A 112    -105.839  70.958 125.407  1.00 15.72      A    O  
ATOM   2157  C1'   G A 112    -107.408  69.125 125.501  1.00 15.36      A    C  
ATOM   2158  N1    G A 112    -104.994  64.824 126.641  1.00 14.87      A    N  
ATOM   2159  C2    G A 112    -104.708  66.111 127.018  1.00 14.52      A    C  
ATOM   2160  N2    G A 112    -103.636  66.271 127.800  1.00 14.64      A    N  
ATOM   2161  N3    G A 112    -105.434  67.160 126.671  1.00 14.43      A    N  
ATOM   2162  C4    G A 112    -106.479  66.815 125.890  1.00 14.73      A    C  
ATOM   2163  C5    G A 112    -106.853  65.562 125.457  1.00 15.03      A    C  
ATOM   2164  C6    G A 112    -106.074  64.443 125.852  1.00 15.29      A    C  
ATOM   2165  O6    G A 112    -106.251  63.247 125.588  1.00 15.63      A    O  
ATOM   2166  N7    G A 112    -107.991  65.633 124.665  1.00 14.91      A    N  
ATOM   2167  C8    G A 112    -108.278  66.906 124.625  1.00 14.90      A    C  
ATOM   2168  N9    G A 112    -107.404  67.677 125.354  1.00 15.05      A    N  
ATOM   2169  OP1   G A 112    -110.142  69.718 119.981  1.00 18.57      A    O  
ATOM   2170  OP2   G A 112    -109.867  67.209 120.484  1.00 18.69      A    O1-
ATOM   2171  P     G A 113    -105.193  70.468 121.423  1.00 15.95      A    P  
ATOM   2172  C5'   G A 113    -103.086  70.804 122.917  1.00 14.99      A    C  
ATOM   2173  O5'   G A 113    -103.874  69.918 122.119  1.00 15.41      A    O  
ATOM   2174  C4'   G A 113    -102.215  70.030 123.864  1.00 14.76      A    C  
ATOM   2175  O4'   G A 113    -102.976  69.036 124.586  1.00 14.69      A    O  
ATOM   2176  C3'   G A 113    -101.119  69.220 123.222  1.00 14.63      A    C  
ATOM   2177  O3'   G A 113    -100.108  70.152 122.940  1.00 15.19      A    O  
ATOM   2178  C2'   G A 113    -100.754  68.265 124.341  1.00 14.49      A    C  
ATOM   2179  O2'   G A 113     -99.860  68.780 125.304  1.00 14.60      A    O  
ATOM   2180  C1'   G A 113    -102.130  67.953 124.923  1.00 14.44      A    C  
ATOM   2181  N1    G A 113    -101.268  63.130 123.731  1.00 16.46      A    N  
ATOM   2182  C2    G A 113    -100.439  64.039 124.331  1.00 16.34      A    C  
ATOM   2183  N2    G A 113     -99.229  63.591 124.693  1.00 16.90      A    N  
ATOM   2184  N3    G A 113    -100.787  65.280 124.608  1.00 15.90      A    N  
ATOM   2185  C4    G A 113    -102.043  65.552 124.200  1.00 15.15      A    C  
ATOM   2186  C5    G A 113    -102.941  64.721 123.566  1.00 15.38      A    C  
ATOM   2187  C6    G A 113    -102.554  63.396 123.277  1.00 16.04      A    C  
ATOM   2188  O6    G A 113    -103.210  62.505 122.731  1.00 16.88      A    O  
ATOM   2189  N7    G A 113    -104.128  65.386 123.307  1.00 15.25      A    N  
ATOM   2190  C8    G A 113    -103.930  66.587 123.774  1.00 15.25      A    C  
ATOM   2191  N9    G A 113    -102.689  66.748 124.338  1.00 14.76      A    N  
ATOM   2192  OP1   G A 113    -104.819  71.683 120.645  1.00 16.18      A    O  
ATOM   2193  OP2   G A 113    -105.895  69.339 120.746  1.00 15.90      A    O1-
ATOM   2194  P     U A 114     -99.633  70.333 121.455  1.00 15.81      A    P  
ATOM   2195  C5'   U A 114     -97.428  69.356 122.445  1.00 15.57      A    C  
ATOM   2196  O5'   U A 114     -98.411  69.318 121.391  1.00 15.73      A    O  
ATOM   2197  C4'   U A 114     -96.818  67.998 122.665  1.00 14.99      A    C  
ATOM   2198  O4'   U A 114     -97.833  67.084 123.141  1.00 14.53      A    O  
ATOM   2199  C3'   U A 114     -96.262  67.316 121.431  1.00 14.79      A    C  
ATOM   2200  O3'   U A 114     -94.951  67.785 121.142  1.00 15.30      A    O  
ATOM   2201  C2'   U A 114     -96.275  65.859 121.853  1.00 14.27      A    C  
ATOM   2202  O2'   U A 114     -95.292  65.621 122.832  1.00 14.34      A    O  
ATOM   2203  C1'   U A 114     -97.563  65.786 122.655  1.00 13.94      A    C  
ATOM   2204  N1    U A 114     -98.743  65.298 121.934  1.00 13.66      A    N  
ATOM   2205  C2    U A 114     -98.825  63.946 121.687  1.00 13.64      A    C  
ATOM   2206  O2    U A 114     -97.950  63.164 121.997  1.00 14.19      A    O  
ATOM   2207  N3    U A 114     -99.978  63.542 121.073  1.00 13.90      A    N  
ATOM   2208  C4    U A 114    -101.040  64.321 120.697  1.00 13.97      A    C  
ATOM   2209  O4    U A 114    -102.015  63.798 120.156  1.00 14.60      A    O  
ATOM   2210  C5    U A 114    -100.887  65.710 120.991  1.00 14.18      A    C  
ATOM   2211  C6    U A 114     -99.770  66.140 121.587  1.00 13.90      A    C  
ATOM   2212  OP1   U A 114     -99.114  71.718 121.320  1.00 16.21      A    O  
ATOM   2213  OP2   U A 114    -100.719  69.875 120.554  1.00 15.85      A    O1-
ATOM   2214  P     G A 115     -94.365  67.637 119.654  1.00 15.92      A    P  
ATOM   2215  C5'   G A 115     -93.297  65.335 120.395  1.00 15.29      A    C  
ATOM   2216  O5'   G A 115     -94.168  66.064 119.502  1.00 15.56      A    O  
ATOM   2217  C4'   G A 115     -93.074  63.956 119.852  1.00 14.87      A    C  
ATOM   2218  O4'   G A 115     -94.320  63.225 119.926  1.00 14.51      A    O  
ATOM   2219  C3'   G A 115     -92.632  63.966 118.400  1.00 15.45      A    C  
ATOM   2220  O3'   G A 115     -91.289  63.577 118.039  1.00 16.93      A    O  
ATOM   2221  C2'   G A 115     -93.884  63.570 117.608  1.00 14.90      A    C  
ATOM   2222  O2'   G A 115     -93.591  62.690 116.549  1.00 15.22      A    O  
ATOM   2223  C1'   G A 115     -94.732  62.822 118.638  1.00 14.37      A    C  
ATOM   2224  N1    G A 115     -99.404  61.019 117.676  1.00 13.73      A    N  
ATOM   2225  C2    G A 115     -98.217  60.343 117.730  1.00 13.54      A    C  
ATOM   2226  N2    G A 115     -98.280  59.035 117.452  1.00 14.43      A    N  
ATOM   2227  N3    G A 115     -97.052  60.913 117.991  1.00 13.52      A    N  
ATOM   2228  C4    G A 115     -97.178  62.237 118.216  1.00 13.45      A    C  
ATOM   2229  C5    G A 115     -98.324  63.001 118.204  1.00 13.50      A    C  
ATOM   2230  C6    G A 115     -99.561  62.374 117.920  1.00 13.66      A    C  
ATOM   2231  O6    G A 115    -100.683  62.884 117.849  1.00 14.52      A    O  
ATOM   2232  N7    G A 115     -98.035  64.326 118.492  1.00 13.66      A    N  
ATOM   2233  C8    G A 115     -96.741  64.346 118.664  1.00 13.73      A    C  
ATOM   2234  N9    G A 115     -96.158  63.113 118.510  1.00 13.79      A    N  
ATOM   2235  OP1   G A 115     -93.018  68.272 119.618  1.00 16.28      A    O  
ATOM   2236  OP2   G A 115     -95.408  68.093 118.698  1.00 15.99      A    O1-
ATOM   2237  P     A A 116     -90.572  62.223 118.571  1.00 18.13      A    P  
ATOM   2238  C5'   A A 116     -88.918  62.184 120.614  1.00 17.93      A    C  
ATOM   2239  O5'   A A 116     -90.210  62.545 120.087  1.00 17.86      A    O  
ATOM   2240  C4'   A A 116     -89.043  61.051 121.605  1.00 18.01      A    C  
ATOM   2241  O4'   A A 116     -90.229  61.230 122.431  1.00 17.56      A    O  
ATOM   2242  C3'   A A 116     -89.220  59.655 121.027  1.00 18.38      A    C  
ATOM   2243  O3'   A A 116     -88.019  59.077 120.528  1.00 19.88      A    O  
ATOM   2244  C2'   A A 116     -89.827  58.911 122.212  1.00 17.63      A    C  
ATOM   2245  O2'   A A 116     -88.917  58.476 123.202  1.00 17.92      A    O  
ATOM   2246  C1'   A A 116     -90.787  59.965 122.757  1.00 16.70      A    C  
ATOM   2247  N1    A A 116     -95.101  57.229 122.192  1.00 14.63      A    N  
ATOM   2248  C2    A A 116     -94.047  57.082 123.005  1.00 14.98      A    C  
ATOM   2249  N3    A A 116     -92.949  57.825 123.103  1.00 14.90      A    N  
ATOM   2250  C4    A A 116     -93.003  58.859 122.249  1.00 14.90      A    C  
ATOM   2251  C5    A A 116     -94.021  59.149 121.362  1.00 14.72      A    C  
ATOM   2252  C6    A A 116     -95.116  58.276 121.341  1.00 14.45      A    C  
ATOM   2253  N6    A A 116     -96.171  58.432 120.540  1.00 14.48      A    N  
ATOM   2254  N7    A A 116     -93.728  60.292 120.637  1.00 15.35      A    N  
ATOM   2255  C8    A A 116     -92.567  60.672 121.106  1.00 15.66      A    C  
ATOM   2256  N9    A A 116     -92.076  59.859 122.092  1.00 15.57      A    N  
ATOM   2257  OP1   A A 116     -89.268  62.096 117.854  1.00 18.16      A    O  
ATOM   2258  OP2   A A 116     -91.553  61.107 118.486  1.00 18.24      A    O1-
ATOM   2259  P     G A 117     -88.051  58.243 119.158  1.00 21.11      A    P  
ATOM   2260  C5'   G A 117     -88.473  56.015 120.580  1.00 21.47      A    C  
ATOM   2261  O5'   G A 117     -88.887  56.934 119.537  1.00 21.20      A    O  
ATOM   2262  C4'   G A 117     -89.622  55.119 121.009  1.00 21.90      A    C  
ATOM   2263  O4'   G A 117     -90.802  55.910 121.316  1.00 21.47      A    O  
ATOM   2264  C3'   G A 117     -90.097  54.095 119.987  1.00 22.49      A    C  
ATOM   2265  O3'   G A 117     -89.288  52.917 120.024  1.00 24.48      A    O  
ATOM   2266  C2'   G A 117     -91.538  53.841 120.421  1.00 21.45      A    C  
ATOM   2267  O2'   G A 117     -91.690  52.967 121.518  1.00 21.44      A    O  
ATOM   2268  C1'   G A 117     -91.969  55.232 120.879  1.00 21.11      A    C  
ATOM   2269  N1    G A 117     -95.929  55.724 117.730  1.00 21.50      A    N  
ATOM   2270  C2    G A 117     -95.671  54.743 118.651  1.00 21.74      A    C  
ATOM   2271  N2    G A 117     -96.585  53.768 118.742  1.00 22.95      A    N  
ATOM   2272  N3    G A 117     -94.600  54.719 119.425  1.00 21.28      A    N  
ATOM   2273  C4    G A 117     -93.790  55.773 119.197  1.00 21.01      A    C  
ATOM   2274  C5    G A 117     -93.959  56.808 118.303  1.00 21.31      A    C  
ATOM   2275  C6    G A 117     -95.113  56.821 117.483  1.00 21.70      A    C  
ATOM   2276  O6    G A 117     -95.445  57.655 116.636  1.00 22.44      A    O  
ATOM   2277  N7    G A 117     -92.901  57.701 118.375  1.00 21.61      A    N  
ATOM   2278  C8    G A 117     -92.121  57.201 119.294  1.00 21.93      A    C  
ATOM   2279  N9    G A 117     -92.600  56.031 119.832  1.00 21.29      A    N  
ATOM   2280  OP1   G A 117     -86.653  57.852 118.831  1.00 21.49      A    O  
ATOM   2281  OP2   G A 117     -88.847  59.018 118.163  1.00 20.68      A    O1-
ATOM   2282  P     U A 118     -88.615  52.322 118.676  1.00 25.69      A    P  
ATOM   2283  C5'   U A 118     -90.787  50.802 118.420  1.00 25.39      A    C  
ATOM   2284  O5'   U A 118     -89.869  51.769 117.859  1.00 25.42      A    O  
ATOM   2285  C4'   U A 118     -92.029  50.715 117.567  1.00 25.49      A    C  
ATOM   2286  O4'   U A 118     -92.789  51.937 117.730  1.00 24.37      A    O  
ATOM   2287  C3'   U A 118     -91.781  50.614 116.065  1.00 27.25      A    C  
ATOM   2288  O3'   U A 118     -91.569  49.274 115.602  1.00 29.82      A    O  
ATOM   2289  C2'   U A 118     -93.061  51.201 115.481  1.00 25.97      A    C  
ATOM   2290  O2'   U A 118     -94.111  50.264 115.335  1.00 27.25      A    O  
ATOM   2291  C1'   U A 118     -93.406  52.286 116.503  1.00 24.10      A    C  
ATOM   2292  N1    U A 118     -92.953  53.627 116.105  1.00 22.23      A    N  
ATOM   2293  C2    U A 118     -93.683  54.307 115.145  1.00 21.64      A    C  
ATOM   2294  O2    U A 118     -94.686  53.851 114.624  1.00 22.01      A    O  
ATOM   2295  N3    U A 118     -93.190  55.544 114.818  1.00 20.96      A    N  
ATOM   2296  C4    U A 118     -92.075  56.161 115.336  1.00 20.67      A    C  
ATOM   2297  O4    U A 118     -91.766  57.283 114.940  1.00 21.30      A    O  
ATOM   2298  C5    U A 118     -91.378  55.397 116.322  1.00 20.99      A    C  
ATOM   2299  C6    U A 118     -91.827  54.186 116.661  1.00 21.55      A    C  
ATOM   2300  OP1   U A 118     -87.758  51.172 119.066  1.00 25.97      A    O  
ATOM   2301  OP2   U A 118     -88.007  53.448 117.913  1.00 25.65      A    O1-
ATOM   2302  P     A A 119     -90.487  48.953 114.433  1.00 31.20      A    P  
ATOM   2303  C5'   A A 119     -92.169  49.231 112.442  1.00 32.59      A    C  
ATOM   2304  O5'   A A 119     -91.051  49.749 113.175  1.00 30.76      A    O  
ATOM   2305  C4'   A A 119     -91.833  49.161 110.980  1.00 33.56      A    C  
ATOM   2306  O4'   A A 119     -91.772  50.513 110.487  1.00 33.91      A    O  
ATOM   2307  C3'   A A 119     -90.452  48.593 110.666  1.00 34.55      A    C  
ATOM   2308  O3'   A A 119     -90.394  47.153 110.602  1.00 37.79      A    O  
ATOM   2309  C2'   A A 119     -90.081  49.270 109.344  1.00 34.22      A    C  
ATOM   2310  O2'   A A 119     -90.337  48.564 108.145  1.00 34.54      A    O  
ATOM   2311  C1'   A A 119     -90.903  50.562 109.381  1.00 33.37      A    C  
ATOM   2312  N1    A A 119     -90.318  55.176 107.250  1.00 32.89      A    N  
ATOM   2313  C2    A A 119     -91.136  54.149 106.980  1.00 32.28      A    C  
ATOM   2314  N3    A A 119     -91.227  52.965 107.582  1.00 31.78      A    N  
ATOM   2315  C4    A A 119     -90.352  52.881 108.599  1.00 31.67      A    C  
ATOM   2316  C5    A A 119     -89.457  53.853 109.007  1.00 31.98      A    C  
ATOM   2317  C6    A A 119     -89.450  55.058 108.280  1.00 32.94      A    C  
ATOM   2318  N6    A A 119     -88.642  56.085 108.554  1.00 33.64      A    N  
ATOM   2319  N7    A A 119     -88.714  53.411 110.092  1.00 31.68      A    N  
ATOM   2320  C8    A A 119     -89.168  52.202 110.312  1.00 31.48      A    C  
ATOM   2321  N9    A A 119     -90.151  51.812 109.438  1.00 32.15      A    N  
ATOM   2322  OP1   A A 119     -90.540  47.491 114.166  1.00 31.53      A    O  
ATOM   2323  OP2   A A 119     -89.188  49.581 114.803  1.00 31.46      A    O1-
ATOM   2324  P     A A 120     -91.589  46.221 109.960  1.00 40.06      A    P  
ATOM   2325  C5'   A A 120     -93.656  45.132 111.218  1.00 47.84      A    C  
ATOM   2326  O5'   A A 120     -92.718  46.222 111.085  1.00 42.84      A    O  
ATOM   2327  C4'   A A 120     -94.806  45.517 112.125  1.00 51.35      A    C  
ATOM   2328  O4'   A A 120     -94.639  46.895 112.558  1.00 51.20      A    O  
ATOM   2329  C3'   A A 120     -96.186  45.438 111.474  1.00 53.55      A    C  
ATOM   2330  O3'   A A 120     -96.756  44.182 111.817  1.00 57.85      A    O  
ATOM   2331  C2'   A A 120     -96.945  46.606 112.104  1.00 52.21      A    C  
ATOM   2332  O2'   A A 120     -97.605  46.335 113.327  1.00 52.08      A    O  
ATOM   2333  C1'   A A 120     -95.827  47.625 112.320  1.00 49.33      A    C  
ATOM   2334  N1    A A 120     -95.154  52.501 110.863  1.00 41.12      A    N  
ATOM   2335  C2    A A 120     -95.428  51.946 112.052  1.00 41.73      A    C  
ATOM   2336  N3    A A 120     -95.598  50.663 112.361  1.00 40.59      A    N  
ATOM   2337  C4    A A 120     -95.457  49.891 111.270  1.00 40.95      A    C  
ATOM   2338  C5    A A 120     -95.172  50.315 109.985  1.00 39.56      A    C  
ATOM   2339  C6    A A 120     -95.011  51.694 109.789  1.00 39.47      A    C  
ATOM   2340  N6    A A 120     -94.739  52.245 108.606  1.00 39.67      A    N  
ATOM   2341  N7    A A 120     -95.093  49.236 109.119  1.00 41.38      A    N  
ATOM   2342  C8    A A 120     -95.328  48.200 109.886  1.00 42.94      A    C  
ATOM   2343  N9    A A 120     -95.573  48.526 111.196  1.00 44.19      A    N  
ATOM   2344  OP1   A A 120     -91.069  44.834 109.849  1.00 40.95      A    O  
ATOM   2345  OP2   A A 120     -92.130  46.876 108.741  1.00 40.68      A    O1-
ATOM   2346  P     C A 121     -97.372  43.237 110.680  1.00 62.18      A    P  
ATOM   2347  C5'   C A 121     -99.769  44.073 111.464  1.00 47.93      A    C  
ATOM   2348  O5'   C A 121     -98.804  43.884 110.406  1.00 57.21      A    O  
ATOM   2349  C4'   C A 121    -100.498  45.378 111.264  1.00 40.67      A    C  
ATOM   2350  O4'   C A 121    -100.802  45.555 109.850  1.00 38.04      A    O  
ATOM   2351  C3'   C A 121    -101.825  45.508 111.999  1.00 39.55      A    C  
ATOM   2352  O3'   C A 121    -101.987  46.863 112.409  1.00 39.97      A    O  
ATOM   2353  C2'   C A 121    -102.836  45.140 110.918  1.00 37.38      A    C  
ATOM   2354  O2'   C A 121    -104.136  45.673 111.070  1.00 38.10      A    O  
ATOM   2355  C1'   C A 121    -102.188  45.769 109.693  1.00 35.67      A    C  
ATOM   2356  N1    C A 121    -102.627  45.156 108.438  1.00 33.48      A    N  
ATOM   2357  C2    C A 121    -103.678  45.747 107.733  1.00 33.09      A    C  
ATOM   2358  O2    C A 121    -104.190  46.786 108.175  1.00 33.77      A    O  
ATOM   2359  N3    C A 121    -104.102  45.178 106.582  1.00 32.91      A    N  
ATOM   2360  C4    C A 121    -103.521  44.063 106.137  1.00 32.55      A    C  
ATOM   2361  N4    C A 121    -103.970  43.536 104.999  1.00 33.49      A    N  
ATOM   2362  C5    C A 121    -102.452  43.437 106.840  1.00 32.62      A    C  
ATOM   2363  C6    C A 121    -102.046  44.008 107.980  1.00 32.86      A    C  
ATOM   2364  OP1   C A 121     -97.556  41.881 111.267  1.00 61.41      A    O  
ATOM   2365  OP2   C A 121     -96.565  43.409 109.436  1.00 61.32      A    O1-
ATOM   2366  P     G A 122    -101.990  47.275 113.970  1.00 40.94      A    P  
ATOM   2367  C5'   G A 122    -101.470  49.657 115.025  1.00 27.25      A    C  
ATOM   2368  O5'   G A 122    -101.860  48.862 113.887  1.00 34.19      A    O  
ATOM   2369  C4'   G A 122    -100.885  50.973 114.570  1.00 21.85      A    C  
ATOM   2370  O4'   G A 122     -99.528  50.760 114.089  1.00 20.91      A    O  
ATOM   2371  C3'   G A 122    -101.593  51.633 113.401  1.00 19.23      A    C  
ATOM   2372  O3'   G A 122    -102.764  52.347 113.753  1.00 16.73      A    O  
ATOM   2373  C2'   G A 122    -100.496  52.518 112.834  1.00 19.52      A    C  
ATOM   2374  O2'   G A 122    -100.357  53.767 113.480  1.00 19.70      A    O  
ATOM   2375  C1'   G A 122     -99.275  51.607 112.978  1.00 19.87      A    C  
ATOM   2376  N1    G A 122     -97.853  51.492 108.111  1.00 17.88      A    N  
ATOM   2377  C2    G A 122     -97.912  52.554 108.973  1.00 17.73      A    C  
ATOM   2378  N2    G A 122     -97.509  53.731 108.481  1.00 17.69      A    N  
ATOM   2379  N3    G A 122     -98.279  52.458 110.236  1.00 17.97      A    N  
ATOM   2380  C4    G A 122     -98.651  51.203 110.556  1.00 18.18      A    C  
ATOM   2381  C5    G A 122     -98.674  50.084 109.756  1.00 18.25      A    C  
ATOM   2382  C6    G A 122     -98.253  50.196 108.413  1.00 18.82      A    C  
ATOM   2383  O6    G A 122     -98.260  49.332 107.531  1.00 20.44      A    O  
ATOM   2384  N7    G A 122     -99.125  48.981 110.464  1.00 18.99      A    N  
ATOM   2385  C8    G A 122     -99.363  49.441 111.661  1.00 19.16      A    C  
ATOM   2386  N9    G A 122     -99.082  50.779 111.790  1.00 19.07      A    N  
ATOM   2387  OP1   G A 122    -100.774  46.689 114.615  1.00 39.53      A    O  
ATOM   2388  OP2   G A 122    -103.342  46.975 114.529  1.00 40.52      A    O1-
ATOM   2389  P     C A 123    -104.039  52.274 112.793  1.00 15.26      A    P  
ATOM   2390  C5'   C A 123    -103.292  54.582 111.935  1.00 13.09      A    C  
ATOM   2391  O5'   C A 123    -103.631  53.244 111.614  1.00 14.29      A    O  
ATOM   2392  C4'   C A 123    -102.637  55.213 110.758  1.00 12.22      A    C  
ATOM   2393  O4'   C A 123    -101.426  54.483 110.477  1.00 12.38      A    O  
ATOM   2394  C3'   C A 123    -103.426  55.109 109.477  1.00 11.57      A    C  
ATOM   2395  O3'   C A 123    -104.392  56.118 109.366  1.00 10.96      A    O  
ATOM   2396  C2'   C A 123    -102.340  55.254 108.443  1.00 11.97      A    C  
ATOM   2397  O2'   C A 123    -101.985  56.606 108.307  1.00 12.26      A    O  
ATOM   2398  C1'   C A 123    -101.217  54.454 109.089  1.00 12.60      A    C  
ATOM   2399  N1    C A 123    -101.219  53.065 108.632  1.00 13.90      A    N  
ATOM   2400  C2    C A 123    -100.532  52.786 107.463  1.00 15.09      A    C  
ATOM   2401  O2    C A 123     -99.911  53.700 106.902  1.00 16.86      A    O  
ATOM   2402  N3    C A 123    -100.561  51.539 106.965  1.00 16.70      A    N  
ATOM   2403  C4    C A 123    -101.198  50.571 107.614  1.00 16.10      A    C  
ATOM   2404  N4    C A 123    -101.149  49.340 107.097  1.00 18.54      A    N  
ATOM   2405  C5    C A 123    -101.924  50.824 108.809  1.00 15.12      A    C  
ATOM   2406  C6    C A 123    -101.906  52.077 109.281  1.00 14.27      A    C  
ATOM   2407  OP1   C A 123    -105.169  52.965 113.452  1.00 15.50      A    O  
ATOM   2408  OP2   C A 123    -104.208  50.869 112.318  1.00 15.42      A    O1-
ATOM   2409  P     G A 124    -105.709  55.792 108.591  1.00 10.74      A    P  
ATOM   2410  C5'   G A 124    -104.789  56.938 106.483  1.00 11.43      A    C  
ATOM   2411  O5'   G A 124    -105.218  55.730 107.088  1.00 10.91      A    O  
ATOM   2412  C4'   G A 124    -104.390  56.668 105.075  1.00 11.91      A    C  
ATOM   2413  O4'   G A 124    -103.243  55.791 105.069  1.00 12.24      A    O  
ATOM   2414  C3'   G A 124    -105.429  55.941 104.254  1.00 12.25      A    C  
ATOM   2415  O3'   G A 124    -106.348  56.919 103.792  1.00 12.91      A    O  
ATOM   2416  C2'   G A 124    -104.566  55.308 103.177  1.00 12.47      A    C  
ATOM   2417  O2'   G A 124    -104.169  56.175 102.134  1.00 12.37      A    O  
ATOM   2418  C1'   G A 124    -103.347  54.884 103.991  1.00 12.74      A    C  
ATOM   2419  N1    G A 124    -103.556  49.902 103.067  1.00 14.48      A    N  
ATOM   2420  C2    G A 124    -103.448  50.933 102.177  1.00 14.35      A    C  
ATOM   2421  N2    G A 124    -103.394  50.584 100.876  1.00 15.18      A    N  
ATOM   2422  N3    G A 124    -103.402  52.204 102.529  1.00 14.10      A    N  
ATOM   2423  C4    G A 124    -103.470  52.352 103.871  1.00 13.79      A    C  
ATOM   2424  C5    G A 124    -103.573  51.377 104.841  1.00 13.85      A    C  
ATOM   2425  C6    G A 124    -103.628  50.028 104.445  1.00 14.15      A    C  
ATOM   2426  O6    G A 124    -103.717  49.016 105.151  1.00 14.65      A    O  
ATOM   2427  N7    G A 124    -103.617  51.941 106.105  1.00 14.02      A    N  
ATOM   2428  C8    G A 124    -103.543  53.226 105.887  1.00 13.99      A    C  
ATOM   2429  N9    G A 124    -103.455  53.543 104.554  1.00 13.51      A    N  
ATOM   2430  OP1   G A 124    -106.631  56.940 108.737  1.00 10.93      A    O  
ATOM   2431  OP2   G A 124    -106.165  54.445 108.990  1.00 10.93      A    O1-
ATOM   2432  P     U A 125    -107.927  56.664 103.893  1.00 13.37      A    P  
ATOM   2433  C5'   U A 125    -107.649  56.015 101.368  1.00 14.41      A    C  
ATOM   2434  O5'   U A 125    -108.194  55.693 102.662  1.00 13.79      A    O  
ATOM   2435  C4'   U A 125    -107.404  54.767 100.558  1.00 14.76      A    C  
ATOM   2436  O4'   U A 125    -106.332  53.975 101.131  1.00 14.83      A    O  
ATOM   2437  C3'   U A 125    -108.543  53.774 100.509  1.00 15.12      A    C  
ATOM   2438  O3'   U A 125    -109.574  54.212  99.661  1.00 16.16      A    O  
ATOM   2439  C2'   U A 125    -107.827  52.543  99.999  1.00 15.08      A    C  
ATOM   2440  O2'   U A 125    -107.528  52.616  98.616  1.00 15.20      A    O  
ATOM   2441  C1'   U A 125    -106.545  52.603 100.827  1.00 14.85      A    C  
ATOM   2442  N1    U A 125    -106.638  51.847 102.084  1.00 14.72      A    N  
ATOM   2443  C2    U A 125    -106.484  50.477 102.024  1.00 14.68      A    C  
ATOM   2444  O2    U A 125    -106.282  49.879 100.986  1.00 14.93      A    O  
ATOM   2445  N3    U A 125    -106.619  49.830 103.222  1.00 15.36      A    N  
ATOM   2446  C4    U A 125    -106.820  50.399 104.458  1.00 16.35      A    C  
ATOM   2447  O4    U A 125    -106.901  49.677 105.455  1.00 17.31      A    O  
ATOM   2448  C5    U A 125    -106.984  51.819 104.436  1.00 16.06      A    C  
ATOM   2449  C6    U A 125    -106.891  52.477 103.278  1.00 15.22      A    C  
ATOM   2450  OP1   U A 125    -108.610  57.951 103.616  1.00 13.62      A    O  
ATOM   2451  OP2   U A 125    -108.216  55.946 105.159  1.00 13.42      A    O1-
ATOM   2452  P     G A 126    -111.069  53.946 100.076  1.00 17.20      A    P  
ATOM   2453  C5'   G A 126    -111.054  51.958  98.411  1.00 18.78      A    C  
ATOM   2454  O5'   G A 126    -111.244  52.405  99.751  1.00 17.62      A    O  
ATOM   2455  C4'   G A 126    -111.386  50.504  98.321  1.00 20.14      A    C  
ATOM   2456  O4'   G A 126    -110.255  49.746  98.811  1.00 19.76      A    O  
ATOM   2457  C3'   G A 126    -112.560  50.060  99.174  1.00 21.14      A    C  
ATOM   2458  O3'   G A 126    -113.787  50.119  98.470  1.00 24.28      A    O  
ATOM   2459  C2'   G A 126    -112.237  48.600  99.414  1.00 20.54      A    C  
ATOM   2460  O2'   G A 126    -112.667  47.811  98.325  1.00 20.60      A    O  
ATOM   2461  C1'   G A 126    -110.719  48.640  99.552  1.00 19.96      A    C  
ATOM   2462  N1    G A 126    -108.786  46.247 103.557  1.00 19.11      A    N  
ATOM   2463  C2    G A 126    -109.084  45.762 102.312  1.00 19.24      A    C  
ATOM   2464  N2    G A 126    -108.845  44.459 102.111  1.00 20.11      A    N  
ATOM   2465  N3    G A 126    -109.594  46.495 101.341  1.00 19.28      A    N  
ATOM   2466  C4    G A 126    -109.773  47.777 101.719  1.00 18.98      A    C  
ATOM   2467  C5    G A 126    -109.495  48.363 102.934  1.00 18.69      A    C  
ATOM   2468  C6    G A 126    -108.943  47.564 103.964  1.00 18.72      A    C  
ATOM   2469  O6    G A 126    -108.651  47.889 105.117  1.00 19.38      A    O  
ATOM   2470  N7    G A 126    -109.825  49.710 102.919  1.00 18.71      A    N  
ATOM   2471  C8    G A 126    -110.293  49.913 101.717  1.00 19.03      A    C  
ATOM   2472  N9    G A 126    -110.278  48.783 100.936  1.00 19.38      A    N  
ATOM   2473  OP1   G A 126    -111.915  54.739  99.165  1.00 17.81      A    O  
ATOM   2474  OP2   G A 126    -111.203  54.131 101.549  1.00 17.49      A    O1-
ATOM   2475  P     G A 127    -115.151  49.809  99.242  1.00 27.84      A    P  
ATOM   2476  C5'   G A 127    -115.479  47.561 100.630  1.00 29.46      A    C  
ATOM   2477  O5'   G A 127    -115.143  48.222  99.391  1.00 28.15      A    O  
ATOM   2478  C4'   G A 127    -114.909  46.166 100.598  1.00 30.54      A    C  
ATOM   2479  O4'   G A 127    -113.466  46.236 100.740  1.00 29.65      A    O  
ATOM   2480  C3'   G A 127    -115.360  45.204 101.685  1.00 31.53      A    C  
ATOM   2481  O3'   G A 127    -116.540  44.524 101.288  1.00 34.62      A    O  
ATOM   2482  C2'   G A 127    -114.191  44.231 101.743  1.00 30.76      A    C  
ATOM   2483  O2'   G A 127    -114.148  43.273 100.704  1.00 32.02      A    O  
ATOM   2484  C1'   G A 127    -113.010  45.178 101.559  1.00 28.69      A    C  
ATOM   2485  N1    G A 127    -111.247  44.236 106.208  1.00 22.26      A    N  
ATOM   2486  C2    G A 127    -111.470  43.363 105.175  1.00 23.60      A    C  
ATOM   2487  N2    G A 127    -111.206  42.071 105.427  1.00 23.19      A    N  
ATOM   2488  N3    G A 127    -111.940  43.727 103.995  1.00 24.21      A    N  
ATOM   2489  C4    G A 127    -112.123  45.062 103.919  1.00 24.85      A    C  
ATOM   2490  C5    G A 127    -111.893  46.019 104.883  1.00 24.00      A    C  
ATOM   2491  C6    G A 127    -111.393  45.613 106.138  1.00 22.82      A    C  
ATOM   2492  O6    G A 127    -111.072  46.313 107.099  1.00 22.62      A    O  
ATOM   2493  N7    G A 127    -112.214  47.282 104.411  1.00 25.56      A    N  
ATOM   2494  C8    G A 127    -112.631  47.073 103.193  1.00 26.40      A    C  
ATOM   2495  N9    G A 127    -112.587  45.751 102.827  1.00 26.42      A    N  
ATOM   2496  OP1   G A 127    -116.274  50.133  98.322  1.00 28.62      A    O  
ATOM   2497  OP2   G A 127    -115.081  50.457 100.582  1.00 27.96      A    O1-
ATOM   2498  P     G A 128    -117.635  44.126 102.372  1.00 37.73      A    P  
ATOM   2499  C5'   G A 128    -116.802  41.660 102.661  1.00 38.82      A    C  
ATOM   2500  O5'   G A 128    -116.918  42.980 103.209  1.00 37.53      A    O  
ATOM   2501  C4'   G A 128    -116.058  40.777 103.625  1.00 38.78      A    C  
ATOM   2502  O4'   G A 128    -114.851  41.453 104.049  1.00 36.61      A    O  
ATOM   2503  C3'   G A 128    -116.791  40.496 104.924  1.00 39.62      A    C  
ATOM   2504  O3'   G A 128    -117.746  39.454 104.775  1.00 44.27      A    O  
ATOM   2505  C2'   G A 128    -115.651  40.130 105.863  1.00 37.32      A    C  
ATOM   2506  O2'   G A 128    -115.239  38.781 105.775  1.00 37.72      A    O  
ATOM   2507  C1'   G A 128    -114.547  41.070 105.375  1.00 34.74      A    C  
ATOM   2508  N1    G A 128    -112.915  42.781 109.813  1.00 25.32      A    N  
ATOM   2509  C2    G A 128    -112.885  41.518 109.297  1.00 26.85      A    C  
ATOM   2510  N2    G A 128    -112.324  40.583 110.068  1.00 25.98      A    N  
ATOM   2511  N3    G A 128    -113.359  41.197 108.110  1.00 27.44      A    N  
ATOM   2512  C4    G A 128    -113.828  42.273 107.450  1.00 28.21      A    C  
ATOM   2513  C5    G A 128    -113.844  43.591 107.853  1.00 27.27      A    C  
ATOM   2514  C6    G A 128    -113.319  43.917 109.131  1.00 26.59      A    C  
ATOM   2515  O6    G A 128    -113.199  45.029 109.665  1.00 25.93      A    O  
ATOM   2516  N7    G A 128    -114.405  44.398 106.874  1.00 28.60      A    N  
ATOM   2517  C8    G A 128    -114.717  43.568 105.914  1.00 30.43      A    C  
ATOM   2518  N9    G A 128    -114.385  42.265 106.199  1.00 31.08      A    N  
ATOM   2519  OP1   G A 128    -118.800  43.547 101.649  1.00 38.43      A    O  
ATOM   2520  OP2   G A 128    -117.832  45.281 103.286  1.00 38.88      A    O1-
ATOM   2521  P     U A 129    -119.149  39.552 105.541  1.00 48.88      A    P  
ATOM   2522  C5'   U A 129    -118.162  38.086 107.500  1.00 46.31      A    C  
ATOM   2523  O5'   U A 129    -118.740  39.328 107.061  1.00 47.52      A    O  
ATOM   2524  C4'   U A 129    -117.836  38.188 108.963  1.00 45.13      A    C  
ATOM   2525  O4'   U A 129    -116.766  39.143 109.142  1.00 43.93      A    O  
ATOM   2526  C3'   U A 129    -118.961  38.732 109.829  1.00 45.85      A    C  
ATOM   2527  O3'   U A 129    -119.782  37.654 110.238  1.00 48.73      A    O  
ATOM   2528  C2'   U A 129    -118.216  39.296 111.034  1.00 45.40      A    C  
ATOM   2529  O2'   U A 129    -117.956  38.368 112.066  1.00 45.35      A    O  
ATOM   2530  C1'   U A 129    -116.886  39.736 110.420  1.00 43.92      A    C  
ATOM   2531  N1    U A 129    -116.729  41.192 110.292  1.00 42.62      A    N  
ATOM   2532  C2    U A 129    -116.108  41.855 111.333  1.00 42.16      A    C  
ATOM   2533  O2    U A 129    -115.690  41.285 112.326  1.00 42.57      A    O  
ATOM   2534  N3    U A 129    -115.952  43.204 111.145  1.00 42.59      A    N  
ATOM   2535  C4    U A 129    -116.402  43.957 110.082  1.00 43.90      A    C  
ATOM   2536  O4    U A 129    -116.196  45.173 110.067  1.00 46.35      A    O  
ATOM   2537  C5    U A 129    -117.042  43.200 109.048  1.00 43.85      A    C  
ATOM   2538  C6    U A 129    -117.182  41.877 109.187  1.00 42.65      A    C  
ATOM   2539  OP1   U A 129    -119.981  38.387 105.133  1.00 50.00      A    O  
ATOM   2540  OP2   U A 129    -119.678  40.939 105.379  1.00 47.45      A    O1-
ATOM   2541  P     G A 129A   -121.310  37.542 109.758  1.00 51.37      A    P  
ATOM   2542  C5'   G A 129A   -120.955  35.687 111.602  1.00 50.62      A    C  
ATOM   2543  O5'   G A 129A   -121.836  36.322 110.639  1.00 50.58      A    O  
ATOM   2544  C4'   G A 129A   -120.557  34.310 111.127  1.00 49.31      A    C  
ATOM   2545  O4'   G A 129A   -121.774  33.586 110.851  1.00 50.29      A    O  
ATOM   2546  C3'   G A 129A   -119.750  34.265 109.830  1.00 47.60      A    C  
ATOM   2547  O3'   G A 129A   -118.323  34.501 109.918  1.00 41.79      A    O  
ATOM   2548  C2'   G A 129A   -120.179  32.948 109.177  1.00 50.47      A    C  
ATOM   2549  O2'   G A 129A   -119.410  31.817 109.510  1.00 53.42      A    O  
ATOM   2550  C1'   G A 129A   -121.567  32.706 109.772  1.00 52.92      A    C  
ATOM   2551  N1    G A 129A   -125.229  30.325 107.199  1.00 60.13      A    N  
ATOM   2552  C2    G A 129A   -124.273  29.806 108.035  1.00 57.73      A    C  
ATOM   2553  N2    G A 129A   -124.299  28.478 108.213  1.00 58.46      A    N  
ATOM   2554  N3    G A 129A   -123.362  30.536 108.657  1.00 57.94      A    N  
ATOM   2555  C4    G A 129A   -123.478  31.848 108.362  1.00 58.90      A    C  
ATOM   2556  C5    G A 129A   -124.393  32.467 107.536  1.00 60.46      A    C  
ATOM   2557  C6    G A 129A   -125.371  31.675 106.885  1.00 62.06      A    C  
ATOM   2558  O6    G A 129A   -126.268  32.038 106.115  1.00 66.33      A    O  
ATOM   2559  N7    G A 129A   -124.180  33.838 107.507  1.00 61.36      A    N  
ATOM   2560  C8    G A 129A   -123.158  34.024 108.296  1.00 60.28      A    C  
ATOM   2561  N9    G A 129A   -122.678  32.858 108.840  1.00 57.44      A    N  
ATOM   2562  OP1   G A 129A   -121.319  37.109 108.336  1.00 52.44      A    O  
ATOM   2563  OP2   G A 129A   -122.015  38.790 110.149  1.00 51.45      A    O1-
ATOM   2564  P     A A 130    -117.292  33.611 110.844  1.00 36.95      A    P  
ATOM   2565  C5'   A A 130    -117.379  32.816 113.348  1.00 31.48      A    C  
ATOM   2566  O5'   A A 130    -117.996  33.536 112.268  1.00 34.81      A    O  
ATOM   2567  C4'   A A 130    -117.054  33.752 114.488  1.00 29.20      A    C  
ATOM   2568  O4'   A A 130    -115.749  34.361 114.277  1.00 26.75      A    O  
ATOM   2569  C3'   A A 130    -118.024  34.914 114.710  1.00 29.04      A    C  
ATOM   2570  O3'   A A 130    -118.255  35.030 116.109  1.00 32.44      A    O  
ATOM   2571  C2'   A A 130    -117.247  36.105 114.163  1.00 26.94      A    C  
ATOM   2572  O2'   A A 130    -117.562  37.384 114.668  1.00 27.49      A    O  
ATOM   2573  C1'   A A 130    -115.833  35.732 114.573  1.00 24.80      A    C  
ATOM   2574  N1    A A 130    -111.712  38.800 114.680  1.00 20.06      A    N  
ATOM   2575  C2    A A 130    -112.477  38.300 115.654  1.00 20.00      A    C  
ATOM   2576  N3    A A 130    -113.536  37.502 115.565  1.00 20.47      A    N  
ATOM   2577  C4    A A 130    -113.807  37.219 114.282  1.00 20.80      A    C  
ATOM   2578  C5    A A 130    -113.116  37.663 113.172  1.00 20.66      A    C  
ATOM   2579  C6    A A 130    -112.013  38.493 113.400  1.00 20.27      A    C  
ATOM   2580  N6    A A 130    -111.251  38.990 112.425  1.00 20.50      A    N  
ATOM   2581  N7    A A 130    -113.682  37.166 112.009  1.00 21.70      A    N  
ATOM   2582  C8    A A 130    -114.691  36.449 112.435  1.00 22.54      A    C  
ATOM   2583  N9    A A 130    -114.821  36.430 113.798  1.00 22.35      A    N  
ATOM   2584  OP1   A A 130    -116.048  34.386 111.009  1.00 36.67      A    O  
ATOM   2585  OP2   A A 130    -117.206  32.236 110.302  1.00 37.43      A    O1-
ATOM   2586  P     C A 131    -119.645  35.606 116.649  1.00 35.80      A    P  
ATOM   2587  C5'   C A 131    -120.427  38.126 116.738  1.00 37.13      A    C  
ATOM   2588  O5'   C A 131    -119.632  37.108 116.118  1.00 36.37      A    O  
ATOM   2589  C4'   C A 131    -119.607  38.863 117.768  1.00 36.58      A    C  
ATOM   2590  O4'   C A 131    -118.342  39.274 117.177  1.00 35.49      A    O  
ATOM   2591  C3'   C A 131    -120.251  40.144 118.264  1.00 37.35      A    C  
ATOM   2592  O3'   C A 131    -121.079  39.852 119.382  1.00 40.00      A    O  
ATOM   2593  C2'   C A 131    -119.042  40.982 118.644  1.00 36.16      A    C  
ATOM   2594  O2'   C A 131    -118.540  40.703 119.929  1.00 38.02      A    O  
ATOM   2595  C1'   C A 131    -118.052  40.611 117.541  1.00 34.60      A    C  
ATOM   2596  N1    C A 131    -118.202  41.468 116.350  1.00 34.26      A    N  
ATOM   2597  C2    C A 131    -117.886  42.826 116.457  1.00 34.07      A    C  
ATOM   2598  O2    C A 131    -117.475  43.263 117.541  1.00 34.55      A    O  
ATOM   2599  N3    C A 131    -118.043  43.628 115.380  1.00 33.59      A    N  
ATOM   2600  C4    C A 131    -118.493  43.122 114.230  1.00 33.13      A    C  
ATOM   2601  N4    C A 131    -118.626  43.951 113.194  1.00 33.66      A    N  
ATOM   2602  C5    C A 131    -118.831  41.745 114.095  1.00 33.86      A    C  
ATOM   2603  C6    C A 131    -118.672  40.961 115.170  1.00 34.18      A    C  
ATOM   2604  OP1   C A 131    -119.610  35.566 118.137  1.00 35.06      A    O  
ATOM   2605  OP2   C A 131    -120.746  34.924 115.922  1.00 36.58      A    O1-
ATOM   2606  P     C A 132    -122.555  40.479 119.490  1.00 43.25      A    P  
ATOM   2607  C5'   C A 132    -121.433  41.423 121.664  1.00 42.06      A    C  
ATOM   2608  O5'   C A 132    -122.386  41.597 120.606  1.00 42.63      A    O  
ATOM   2609  C4'   C A 132    -120.643  42.689 121.846  1.00 40.74      A    C  
ATOM   2610  O4'   C A 132    -119.901  42.980 120.642  1.00 38.38      A    O  
ATOM   2611  C3'   C A 132    -121.457  43.957 122.023  1.00 40.74      A    C  
ATOM   2612  O3'   C A 132    -122.002  44.075 123.329  1.00 44.73      A    O  
ATOM   2613  C2'   C A 132    -120.428  45.033 121.711  1.00 38.44      A    C  
ATOM   2614  O2'   C A 132    -119.600  45.426 122.785  1.00 39.43      A    O  
ATOM   2615  C1'   C A 132    -119.587  44.356 120.629  1.00 36.79      A    C  
ATOM   2616  N1    C A 132    -119.873  44.902 119.301  1.00 35.59      A    N  
ATOM   2617  C2    C A 132    -119.534  46.232 119.059  1.00 35.65      A    C  
ATOM   2618  O2    C A 132    -118.992  46.883 119.962  1.00 36.52      A    O  
ATOM   2619  N3    C A 132    -119.830  46.785 117.864  1.00 35.82      A    N  
ATOM   2620  C4    C A 132    -120.380  46.040 116.903  1.00 36.73      A    C  
ATOM   2621  N4    C A 132    -120.595  46.612 115.714  1.00 36.84      A    N  
ATOM   2622  C5    C A 132    -120.749  44.680 117.124  1.00 37.02      A    C  
ATOM   2623  C6    C A 132    -120.486  44.159 118.331  1.00 36.28      A    C  
ATOM   2624  OP1   C A 132    -123.462  39.436 120.034  1.00 44.41      A    O  
ATOM   2625  OP2   C A 132    -122.888  41.157 118.208  1.00 43.98      A    O1-
ATOM   2626  P     U A 133    -123.466  44.693 123.524  1.00 49.14      A    P  
ATOM   2627  C5'   U A 133    -122.557  47.146 123.771  1.00 45.15      A    C  
ATOM   2628  O5'   U A 133    -123.300  46.189 122.996  1.00 46.76      A    O  
ATOM   2629  C4'   U A 133    -122.386  48.441 123.023  1.00 41.46      A    C  
ATOM   2630  O4'   U A 133    -121.740  48.201 121.755  1.00 38.80      A    O  
ATOM   2631  C3'   U A 133    -123.664  49.166 122.651  1.00 42.38      A    C  
ATOM   2632  O3'   U A 133    -124.089  49.922 123.778  1.00 48.03      A    O  
ATOM   2633  C2'   U A 133    -123.200  50.067 121.516  1.00 40.42      A    C  
ATOM   2634  O2'   U A 133    -122.578  51.255 121.960  1.00 41.18      A    O  
ATOM   2635  C1'   U A 133    -122.136  49.203 120.840  1.00 37.81      A    C  
ATOM   2636  N1    U A 133    -122.575  48.557 119.597  1.00 35.43      A    N  
ATOM   2637  C2    U A 133    -122.376  49.240 118.414  1.00 33.63      A    C  
ATOM   2638  O2    U A 133    -121.885  50.354 118.365  1.00 33.83      A    O  
ATOM   2639  N3    U A 133    -122.781  48.572 117.289  1.00 33.69      A    N  
ATOM   2640  C4    U A 133    -123.364  47.326 117.221  1.00 34.47      A    C  
ATOM   2641  O4    U A 133    -123.681  46.863 116.125  1.00 35.73      A    O  
ATOM   2642  C5    U A 133    -123.529  46.680 118.485  1.00 35.34      A    C  
ATOM   2643  C6    U A 133    -123.142  47.304 119.603  1.00 35.85      A    C  
ATOM   2644  OP1   U A 133    -123.757  44.714 124.984  1.00 49.82      A    O  
ATOM   2645  OP2   U A 133    -124.399  43.987 122.603  1.00 49.64      A    O1-
ATOM   2646  P     A A 134    -125.606  49.831 124.281  1.00 53.45      A    P  
ATOM   2647  C5'   A A 134    -125.408  50.138 126.893  1.00 53.80      A    C  
ATOM   2648  O5'   A A 134    -125.599  50.725 125.596  1.00 52.02      A    O  
ATOM   2649  C4'   A A 134    -125.274  51.228 127.925  1.00 54.65      A    C  
ATOM   2650  O4'   A A 134    -123.912  51.739 127.882  1.00 53.28      A    O  
ATOM   2651  C3'   A A 134    -126.172  52.445 127.700  1.00 54.46      A    C  
ATOM   2652  O3'   A A 134    -127.420  52.322 128.375  1.00 53.46      A    O  
ATOM   2653  C2'   A A 134    -125.329  53.583 128.262  1.00 54.74      A    C  
ATOM   2654  O2'   A A 134    -125.418  53.729 129.669  1.00 56.77      A    O  
ATOM   2655  C1'   A A 134    -123.929  53.154 127.825  1.00 50.73      A    C  
ATOM   2656  N1    A A 134    -122.252  56.952 124.778  1.00 44.24      A    N  
ATOM   2657  C2    A A 134    -122.496  56.898 126.096  1.00 45.15      A    C  
ATOM   2658  N3    A A 134    -122.935  55.878 126.832  1.00 43.64      A    N  
ATOM   2659  C4    A A 134    -123.131  54.792 126.065  1.00 43.11      A    C  
ATOM   2660  C5    A A 134    -122.933  54.694 124.700  1.00 42.88      A    C  
ATOM   2661  C6    A A 134    -122.462  55.842 124.038  1.00 43.29      A    C  
ATOM   2662  N6    A A 134    -122.223  55.893 122.725  1.00 43.26      A    N  
ATOM   2663  N7    A A 134    -123.239  53.419 124.250  1.00 43.83      A    N  
ATOM   2664  C8    A A 134    -123.615  52.786 125.332  1.00 43.74      A    C  
ATOM   2665  N9    A A 134    -123.578  53.558 126.466  1.00 45.11      A    N  
ATOM   2666  OP1   A A 134    -125.888  48.416 124.659  1.00 53.69      A    O  
ATOM   2667  OP2   A A 134    -126.468  50.515 123.278  1.00 53.44      A    O1-
ATOM   2668  P     C A 135    -128.777  52.680 127.608  1.00 53.27      A    P  
ATOM   2669  C5'   C A 135    -128.636  55.266 128.154  1.00 47.18      A    C  
ATOM   2670  O5'   C A 135    -128.564  54.202 127.184  1.00 50.69      A    O  
ATOM   2671  C4'   C A 135    -128.028  56.542 127.612  1.00 45.77      A    C  
ATOM   2672  O4'   C A 135    -126.752  56.278 126.977  1.00 43.43      A    O  
ATOM   2673  C3'   C A 135    -128.811  57.251 126.523  1.00 45.89      A    C  
ATOM   2674  O3'   C A 135    -129.940  57.956 127.025  1.00 48.02      A    O  
ATOM   2675  C2'   C A 135    -127.750  58.150 125.891  1.00 43.18      A    C  
ATOM   2676  O2'   C A 135    -127.557  59.411 126.500  1.00 43.31      A    O  
ATOM   2677  C1'   C A 135    -126.492  57.287 126.017  1.00 41.06      A    C  
ATOM   2678  N1    C A 135    -126.141  56.648 124.745  1.00 39.40      A    N  
ATOM   2679  C2    C A 135    -125.485  57.407 123.770  1.00 40.41      A    C  
ATOM   2680  O2    C A 135    -125.197  58.587 124.021  1.00 42.06      A    O  
ATOM   2681  N3    C A 135    -125.169  56.833 122.587  1.00 40.50      A    N  
ATOM   2682  C4    C A 135    -125.494  55.560 122.357  1.00 40.57      A    C  
ATOM   2683  N4    C A 135    -125.161  55.034 121.176  1.00 41.37      A    N  
ATOM   2684  C5    C A 135    -126.171  54.766 123.330  1.00 40.28      A    C  
ATOM   2685  C6    C A 135    -126.475  55.346 124.498  1.00 38.65      A    C  
ATOM   2686  OP1   C A 135    -129.893  52.596 128.589  1.00 55.20      A    O  
ATOM   2687  OP2   C A 135    -128.835  51.859 126.370  1.00 53.21      A    O1-
ATOM   2688  P     C A 136    -131.383  57.695 126.379  1.00 50.48      A    P  
ATOM   2689  C5'   C A 136    -130.813  59.367 124.412  1.00 49.36      A    C  
ATOM   2690  O5'   C A 136    -131.156  58.036 124.840  1.00 48.96      A    O  
ATOM   2691  C4'   C A 136    -131.015  59.498 122.927  1.00 51.37      A    C  
ATOM   2692  O4'   C A 136    -129.869  58.939 122.229  1.00 51.34      A    O  
ATOM   2693  C3'   C A 136    -132.211  58.743 122.378  1.00 54.37      A    C  
ATOM   2694  O3'   C A 136    -133.388  59.521 122.547  1.00 59.52      A    O  
ATOM   2695  C2'   C A 136    -131.801  58.497 120.932  1.00 53.93      A    C  
ATOM   2696  O2'   C A 136    -132.052  59.591 120.073  1.00 55.53      A    O  
ATOM   2697  C1'   C A 136    -130.303  58.220 121.083  1.00 51.12      A    C  
ATOM   2698  N1    C A 136    -129.984  56.794 121.288  1.00 48.20      A    N  
ATOM   2699  C2    C A 136    -129.846  55.944 120.177  1.00 47.12      A    C  
ATOM   2700  O2    C A 136    -130.003  56.409 119.035  1.00 47.90      A    O  
ATOM   2701  N3    C A 136    -129.583  54.633 120.382  1.00 46.53      A    N  
ATOM   2702  C4    C A 136    -129.408  54.173 121.624  1.00 45.84      A    C  
ATOM   2703  N4    C A 136    -129.132  52.877 121.778  1.00 48.60      A    N  
ATOM   2704  C5    C A 136    -129.551  55.012 122.766  1.00 45.39      A    C  
ATOM   2705  C6    C A 136    -129.823  56.304 122.554  1.00 45.45      A    C  
ATOM   2706  OP1   C A 136    -132.328  58.685 126.960  1.00 51.75      A    O  
ATOM   2707  OP2   C A 136    -131.684  56.242 126.495  1.00 50.26      A    O1-
ATOM   2708  P     C A 137    -134.769  58.807 122.924  1.00 64.34      A    P  
ATOM   2709  C5'   C A 137    -135.485  59.104 120.420  1.00 60.31      A    C  
ATOM   2710  O5'   C A 137    -135.246  58.219 121.525  1.00 61.48      A    O  
ATOM   2711  C4'   C A 137    -135.464  58.344 119.121  1.00 60.02      A    C  
ATOM   2712  O4'   C A 137    -134.218  57.621 118.991  1.00 56.14      A    O  
ATOM   2713  C3'   C A 137    -136.508  57.253 118.978  1.00 62.33      A    C  
ATOM   2714  O3'   C A 137    -137.799  57.779 118.691  1.00 69.50      A    O  
ATOM   2715  C2'   C A 137    -135.919  56.403 117.859  1.00 58.80      A    C  
ATOM   2716  O2'   C A 137    -136.169  56.905 116.564  1.00 58.77      A    O  
ATOM   2717  C1'   C A 137    -134.423  56.487 118.167  1.00 56.13      A    C  
ATOM   2718  N1    C A 137    -133.878  55.299 118.845  1.00 55.67      A    N  
ATOM   2719  C2    C A 137    -133.535  54.182 118.072  1.00 54.90      A    C  
ATOM   2720  O2    C A 137    -133.692  54.224 116.842  1.00 54.33      A    O  
ATOM   2721  N3    C A 137    -133.082  53.077 118.688  1.00 54.96      A    N  
ATOM   2722  C4    C A 137    -132.854  53.082 120.000  1.00 56.12      A    C  
ATOM   2723  N4    C A 137    -132.315  51.983 120.541  1.00 57.77      A    N  
ATOM   2724  C5    C A 137    -133.189  54.201 120.816  1.00 55.78      A    C  
ATOM   2725  C6    C A 137    -133.695  55.282 120.202  1.00 56.05      A    C  
ATOM   2726  OP1   C A 137    -135.726  59.863 123.352  1.00 65.12      A    O  
ATOM   2727  OP2   C A 137    -134.480  57.669 123.839  1.00 64.13      A    O1-
ATOM   2728  P     G A 138    -139.112  57.021 119.222  1.00 75.78      A    P  
ATOM   2729  C5'   G A 138    -139.342  55.976 116.799  1.00 81.02      A    C  
ATOM   2730  O5'   G A 138    -139.234  55.782 118.227  1.00 76.69      A    O  
ATOM   2731  C4'   G A 138    -139.538  54.654 116.096  1.00 81.69      A    C  
ATOM   2732  O4'   G A 138    -138.256  53.977 115.936  1.00 78.32      A    O  
ATOM   2733  C3'   G A 138    -140.391  53.641 116.841  1.00 83.76      A    C  
ATOM   2734  O3'   G A 138    -141.782  53.941 116.867  1.00 95.26      A    O  
ATOM   2735  C2'   G A 138    -139.923  52.335 116.218  1.00 78.86      A    C  
ATOM   2736  O2'   G A 138    -140.438  52.084 114.925  1.00 78.49      A    O  
ATOM   2737  C1'   G A 138    -138.417  52.582 116.164  1.00 74.92      A    C  
ATOM   2738  N1    G A 138    -136.540  48.882 119.102  1.00 63.77      A    N  
ATOM   2739  C2    G A 138    -137.100  48.792 117.854  1.00 62.97      A    C  
ATOM   2740  N2    G A 138    -137.181  47.557 117.331  1.00 61.82      A    N  
ATOM   2741  N3    G A 138    -137.555  49.834 117.174  1.00 64.10      A    N  
ATOM   2742  C4    G A 138    -137.398  50.990 117.860  1.00 66.63      A    C  
ATOM   2743  C5    G A 138    -136.849  51.181 119.111  1.00 66.26      A    C  
ATOM   2744  C6    G A 138    -136.361  50.057 119.823  1.00 65.04      A    C  
ATOM   2745  O6    G A 138    -135.843  50.018 120.947  1.00 64.75      A    O  
ATOM   2746  N7    G A 138    -136.873  52.523 119.460  1.00 67.78      A    N  
ATOM   2747  C8    G A 138    -137.427  53.114 118.437  1.00 69.43      A    C  
ATOM   2748  N9    G A 138    -137.762  52.244 117.427  1.00 70.10      A    N  
ATOM   2749  OP1   G A 138    -140.272  57.928 119.024  1.00 77.30      A    O  
ATOM   2750  OP2   G A 138    -138.831  56.487 120.582  1.00 76.04      A    O1-
ATOM   2751  P     G A 139    -142.572  53.889 118.269  1.00106.96      A    P  
ATOM   2752  C5'   G A 139    -143.414  51.528 117.483  1.00106.14      A    C  
ATOM   2753  O5'   G A 139    -142.781  52.326 118.500  1.00106.58      A    O  
ATOM   2754  C4'   G A 139    -143.032  50.072 117.603  1.00101.67      A    C  
ATOM   2755  O4'   G A 139    -141.591  49.892 117.689  1.00 93.52      A    O  
ATOM   2756  C3'   G A 139    -143.500  49.348 118.850  1.00105.20      A    C  
ATOM   2757  O3'   G A 139    -144.909  49.197 118.998  1.00115.82      A    O  
ATOM   2758  C2'   G A 139    -142.675  48.073 118.753  1.00 97.31      A    C  
ATOM   2759  O2'   G A 139    -143.168  47.157 117.794  1.00 97.32      A    O  
ATOM   2760  C1'   G A 139    -141.321  48.644 118.320  1.00 87.96      A    C  
ATOM   2761  N1    G A 139    -138.391  46.404 121.801  1.00 62.91      A    N  
ATOM   2762  C2    G A 139    -139.094  45.847 120.760  1.00 66.25      A    C  
ATOM   2763  N2    G A 139    -139.006  44.514 120.630  1.00 62.61      A    N  
ATOM   2764  N3    G A 139    -139.830  46.545 119.911  1.00 69.45      A    N  
ATOM   2765  C4    G A 139    -139.772  47.870 120.163  1.00 71.98      A    C  
ATOM   2766  C5    G A 139    -139.072  48.530 121.151  1.00 67.84      A    C  
ATOM   2767  C6    G A 139    -138.280  47.767 122.052  1.00 64.68      A    C  
ATOM   2768  O6    G A 139    -137.551  48.164 122.970  1.00 64.06      A    O  
ATOM   2769  N7    G A 139    -139.282  49.900 121.074  1.00 70.40      A    N  
ATOM   2770  C8    G A 139    -140.095  50.046 120.062  1.00 74.32      A    C  
ATOM   2771  N9    G A 139    -140.424  48.856 119.457  1.00 78.11      A    N  
ATOM   2772  OP1   G A 139    -143.901  54.525 118.071  1.00108.31      A    O  
ATOM   2773  OP2   G A 139    -141.667  54.391 119.340  1.00105.27      A    O1-
ATOM   2774  P     A A 140    -145.567  49.225 120.472  1.00123.24      A    P  
ATOM   2775  C5'   A A 140    -145.729  46.608 120.175  1.00108.61      A    C  
ATOM   2776  O5'   A A 140    -145.342  47.735 120.989  1.00115.44      A    O  
ATOM   2777  C4'   A A 140    -145.117  45.331 120.699  1.00106.27      A    C  
ATOM   2778  O4'   A A 140    -143.670  45.356 120.554  1.00100.47      A    O  
ATOM   2779  C3'   A A 140    -145.318  45.053 122.183  1.00105.66      A    C  
ATOM   2780  O3'   A A 140    -146.647  44.633 122.467  1.00115.40      A    O  
ATOM   2781  C2'   A A 140    -144.212  44.043 122.455  1.00 99.35      A    C  
ATOM   2782  O2'   A A 140    -144.509  42.711 122.077  1.00 97.11      A    O  
ATOM   2783  C1'   A A 140    -143.070  44.631 121.621  1.00 93.19      A    C  
ATOM   2784  N1    A A 140    -139.492  45.107 125.296  1.00 63.64      A    N  
ATOM   2785  C2    A A 140    -140.099  44.036 124.767  1.00 65.99      A    C  
ATOM   2786  N3    A A 140    -141.022  43.979 123.809  1.00 67.62      A    N  
ATOM   2787  C4    A A 140    -141.324  45.212 123.367  1.00 72.61      A    C  
ATOM   2788  C5    A A 140    -140.787  46.407 123.815  1.00 69.43      A    C  
ATOM   2789  C6    A A 140    -139.815  46.332 124.827  1.00 65.80      A    C  
ATOM   2790  N6    A A 140    -139.209  47.397 125.350  1.00 63.89      A    N  
ATOM   2791  N7    A A 140    -141.339  47.481 123.130  1.00 73.17      A    N  
ATOM   2792  C8    A A 140    -142.189  46.922 122.303  1.00 78.12      A    C  
ATOM   2793  N9    A A 140    -142.226  45.552 122.387  1.00 81.34      A    N  
ATOM   2794  OP1   A A 140    -147.027  49.451 120.319  1.00126.26      A    O  
ATOM   2795  OP2   A A 140    -144.772  50.151 121.328  1.00118.85      A    O1-
ATOM   2796  P     A A 141    -147.498  45.387 123.603  1.00124.07      A    P  
ATOM   2797  C5'   A A 141    -147.130  43.180 124.993  1.00106.86      A    C  
ATOM   2798  O5'   A A 141    -147.070  44.618 124.931  1.00117.15      A    O  
ATOM   2799  C4'   A A 141    -146.047  42.637 125.891  1.00 96.97      A    C  
ATOM   2800  O4'   A A 141    -144.739  43.083 125.444  1.00 91.20      A    O  
ATOM   2801  C3'   A A 141    -146.070  43.101 127.341  1.00 97.00      A    C  
ATOM   2802  O3'   A A 141    -147.145  42.592 128.125  1.00104.21      A    O  
ATOM   2803  C2'   A A 141    -144.663  42.730 127.790  1.00 91.65      A    C  
ATOM   2804  O2'   A A 141    -144.482  41.364 128.111  1.00 92.78      A    O  
ATOM   2805  C1'   A A 141    -143.850  43.116 126.552  1.00 86.22      A    C  
ATOM   2806  N1    A A 141    -140.262  45.918 128.892  1.00 67.62      A    N  
ATOM   2807  C2    A A 141    -140.598  44.625 128.970  1.00 71.01      A    C  
ATOM   2808  N3    A A 141    -141.547  43.961 128.318  1.00 72.94      A    N  
ATOM   2809  C4    A A 141    -142.219  44.783 127.494  1.00 75.06      A    C  
ATOM   2810  C5    A A 141    -141.998  46.137 127.310  1.00 72.60      A    C  
ATOM   2811  C6    A A 141    -140.959  46.719 128.059  1.00 69.79      A    C  
ATOM   2812  N6    A A 141    -140.629  48.013 127.997  1.00 70.88      A    N  
ATOM   2813  N7    A A 141    -142.893  46.657 126.385  1.00 75.68      A    N  
ATOM   2814  C8    A A 141    -143.625  45.625 126.039  1.00 79.16      A    C  
ATOM   2815  N9    A A 141    -143.265  44.456 126.663  1.00 79.89      A    N  
ATOM   2816  OP1   A A 141    -148.938  45.124 123.348  1.00125.97      A    O  
ATOM   2817  OP2   A A 141    -147.018  46.793 123.700  1.00122.77      A    O1-
ATOM   2818  P     G A 142    -148.024  43.603 129.024  1.00109.96      A    P  
ATOM   2819  C5'   G A 142    -146.794  42.929 131.260  1.00100.15      A    C  
ATOM   2820  O5'   G A 142    -147.057  43.925 130.251  1.00105.59      A    O  
ATOM   2821  C4'   G A 142    -145.406  43.073 131.843  1.00 95.51      A    C  
ATOM   2822  O4'   G A 142    -144.501  43.705 130.900  1.00 89.88      A    O  
ATOM   2823  C3'   G A 142    -145.289  43.933 133.090  1.00 95.45      A    C  
ATOM   2824  O3'   G A 142    -145.684  43.201 134.253  1.00101.81      A    O  
ATOM   2825  C2'   G A 142    -143.800  44.269 133.107  1.00 88.29      A    C  
ATOM   2826  O2'   G A 142    -143.036  43.238 133.694  1.00 84.11      A    O  
ATOM   2827  C1'   G A 142    -143.476  44.382 131.611  1.00 83.81      A    C  
ATOM   2828  N1    G A 142    -141.190  48.911 132.051  1.00 63.60      A    N  
ATOM   2829  C2    G A 142    -141.044  47.785 132.823  1.00 63.80      A    C  
ATOM   2830  N2    G A 142    -140.180  47.876 133.843  1.00 62.16      A    N  
ATOM   2831  N3    G A 142    -141.699  46.655 132.613  1.00 66.57      A    N  
ATOM   2832  C4    G A 142    -142.526  46.740 131.548  1.00 69.61      A    C  
ATOM   2833  C5    G A 142    -142.747  47.818 130.716  1.00 67.14      A    C  
ATOM   2834  C6    G A 142    -142.037  49.025 130.954  1.00 65.39      A    C  
ATOM   2835  O6    G A 142    -142.091  50.091 130.328  1.00 64.58      A    O  
ATOM   2836  N7    G A 142    -143.684  47.504 129.741  1.00 67.91      A    N  
ATOM   2837  C8    G A 142    -144.011  46.265 129.995  1.00 72.01      A    C  
ATOM   2838  N9    G A 142    -143.355  45.744 131.084  1.00 75.23      A    N  
ATOM   2839  OP1   G A 142    -149.210  42.856 129.523  1.00111.98      A    O  
ATOM   2840  OP2   G A 142    -148.231  44.861 128.253  1.00108.06      A    O1-
ATOM   2841  P     A A 143    -146.769  43.806 135.291  1.00105.20      A    P  
ATOM   2842  C5'   A A 143    -144.771  43.853 137.055  1.00112.03      A    C  
ATOM   2843  O5'   A A 143    -145.868  44.526 136.392  1.00108.62      A    O  
ATOM   2844  C4'   A A 143    -143.678  44.837 137.411  1.00114.88      A    C  
ATOM   2845  O4'   A A 143    -143.055  45.323 136.188  1.00116.51      A    O  
ATOM   2846  C3'   A A 143    -144.133  46.099 138.142  1.00119.76      A    C  
ATOM   2847  O3'   A A 143    -144.209  45.912 139.552  1.00135.71      A    O  
ATOM   2848  C2'   A A 143    -143.056  47.106 137.753  1.00116.79      A    C  
ATOM   2849  O2'   A A 143    -141.877  47.031 138.529  1.00113.54      A    O  
ATOM   2850  C1'   A A 143    -142.787  46.712 136.299  1.00116.37      A    C  
ATOM   2851  N1    A A 143    -143.416  51.009 133.519  1.00112.85      A    N  
ATOM   2852  C2    A A 143    -142.462  50.625 134.377  1.00110.41      A    C  
ATOM   2853  N3    A A 143    -142.353  49.491 135.068  1.00106.95      A    N  
ATOM   2854  C4    A A 143    -143.394  48.679 134.811  1.00108.34      A    C  
ATOM   2855  C5    A A 143    -144.453  48.933 133.956  1.00111.44      A    C  
ATOM   2856  C6    A A 143    -144.450  50.170 133.285  1.00113.52      A    C  
ATOM   2857  N6    A A 143    -145.405  50.554 132.434  1.00113.09      A    N  
ATOM   2858  N7    A A 143    -145.341  47.867 133.943  1.00112.30      A    N  
ATOM   2859  C8    A A 143    -144.810  47.007 134.778  1.00113.26      A    C  
ATOM   2860  N9    A A 143    -143.626  47.428 135.331  1.00111.90      A    N  
ATOM   2861  OP1   A A 143    -147.469  42.667 135.939  1.00104.07      A    O  
ATOM   2862  OP2   A A 143    -147.567  44.848 134.590  1.00103.63      A    O1-
ATOM   2863  P     G A 144    -145.611  46.090 140.320  1.00149.26      A    P  
ATOM   2864  C5'   G A 144    -147.450  44.307 140.986  1.00148.31      A    C  
ATOM   2865  O5'   G A 144    -146.159  44.597 140.412  1.00149.12      A    O  
ATOM   2866  C4'   G A 144    -147.409  43.031 141.797  1.00146.66      A    C  
ATOM   2867  O4'   G A 144    -146.803  41.959 141.016  1.00139.15      A    O  
ATOM   2868  C3'   G A 144    -146.578  43.066 143.071  1.00146.32      A    C  
ATOM   2869  O3'   G A 144    -147.182  43.728 144.180  1.00146.65      A    O  
ATOM   2870  C2'   G A 144    -146.309  41.583 143.301  1.00142.45      A    C  
ATOM   2871  O2'   G A 144    -147.360  40.863 143.918  1.00142.62      A    O  
ATOM   2872  C1'   G A 144    -146.041  41.113 141.870  1.00133.14      A    C  
ATOM   2873  N1    G A 144    -141.298  39.425 142.591  1.00107.01      A    N  
ATOM   2874  C2    G A 144    -142.474  38.947 143.111  1.00106.82      A    C  
ATOM   2875  N2    G A 144    -142.369  37.891 143.937  1.00103.98      A    N  
ATOM   2876  N3    G A 144    -143.664  39.469 142.849  1.00111.93      A    N  
ATOM   2877  C4    G A 144    -143.578  40.523 142.006  1.00115.96      A    C  
ATOM   2878  C5    G A 144    -142.451  41.077 141.433  1.00113.83      A    C  
ATOM   2879  C6    G A 144    -141.185  40.508 141.726  1.00110.63      A    C  
ATOM   2880  O6    G A 144    -140.071  40.853 141.314  1.00109.61      A    O  
ATOM   2881  N7    G A 144    -142.787  42.154 140.624  1.00115.90      A    N  
ATOM   2882  C8    G A 144    -144.086  42.234 140.717  1.00116.37      A    C  
ATOM   2883  N9    G A 144    -144.631  41.267 141.526  1.00120.42      A    N  
ATOM   2884  OP1   G A 144    -146.527  46.883 139.451  1.00145.83      A    O  
ATOM   2885  OP2   G A 144    -145.322  46.563 141.700  1.00146.53      A    O1-
ATOM   2886  P     G A 145    -146.259  44.513 145.243  1.00145.43      A    P  
ATOM   2887  C5'   G A 145    -146.405  42.428 146.854  1.00135.67      A    C  
ATOM   2888  O5'   G A 145    -145.592  43.336 146.085  1.00140.60      A    O  
ATOM   2889  C4'   G A 145    -145.592  41.255 147.351  1.00132.36      A    C  
ATOM   2890  O4'   G A 145    -144.935  40.571 146.246  1.00123.08      A    O  
ATOM   2891  C3'   G A 145    -144.443  41.575 148.293  1.00133.22      A    C  
ATOM   2892  O3'   G A 145    -144.824  41.978 149.604  1.00147.34      A    O  
ATOM   2893  C2'   G A 145    -143.617  40.297 148.198  1.00123.34      A    C  
ATOM   2894  O2'   G A 145    -144.081  39.210 148.977  1.00118.83      A    O  
ATOM   2895  C1'   G A 145    -143.707  40.009 146.697  1.00115.66      A    C  
ATOM   2896  N1    G A 145    -138.731  39.932 145.733  1.00 98.96      A    N  
ATOM   2897  C2    G A 145    -139.489  39.034 146.435  1.00 96.66      A    C  
ATOM   2898  N2    G A 145    -138.830  37.994 146.976  1.00100.09      A    N  
ATOM   2899  N3    G A 145    -140.792  39.162 146.626  1.00 97.24      A    N  
ATOM   2900  C4    G A 145    -141.291  40.244 145.987  1.00 97.27      A    C  
ATOM   2901  C5    G A 145    -140.624  41.167 145.210  1.00 96.46      A    C  
ATOM   2902  C6    G A 145    -139.226  41.012 145.016  1.00 99.77      A    C  
ATOM   2903  O6    G A 145    -138.461  41.691 144.322  1.00104.04      A    O  
ATOM   2904  N7    G A 145    -141.498  42.130 144.727  1.00 96.47      A    N  
ATOM   2905  C8    G A 145    -142.659  41.786 145.215  1.00100.23      A    C  
ATOM   2906  N9    G A 145    -142.607  40.641 145.974  1.00103.60      A    N  
ATOM   2907  OP1   G A 145    -147.154  45.294 146.137  1.00147.02      A    O  
ATOM   2908  OP2   G A 145    -145.181  45.215 144.496  1.00144.79      A    O1-
ATOM   2909  P     G A 146    -143.902  43.020 150.414  1.00159.73      A    P  
ATOM   2910  C5'   G A 146    -142.943  40.956 151.751  1.00148.90      A    C  
ATOM   2911  O5'   G A 146    -142.696  42.108 150.919  1.00155.13      A    O  
ATOM   2912  C4'   G A 146    -141.703  40.103 151.883  1.00139.17      A    C  
ATOM   2913  O4'   G A 146    -141.268  39.624 150.579  1.00129.57      A    O  
ATOM   2914  C3'   G A 146    -140.466  40.791 152.435  1.00135.74      A    C  
ATOM   2915  O3'   G A 146    -140.512  41.054 153.834  1.00136.71      A    O  
ATOM   2916  C2'   G A 146    -139.369  39.838 151.979  1.00129.27      A    C  
ATOM   2917  O2'   G A 146    -139.215  38.669 152.761  1.00131.06      A    O  
ATOM   2918  C1'   G A 146    -139.850  39.503 150.566  1.00121.93      A    C  
ATOM   2919  N1    G A 146    -135.734  41.062 148.034  1.00 95.98      A    N  
ATOM   2920  C2    G A 146    -135.873  39.993 148.880  1.00100.36      A    C  
ATOM   2921  N2    G A 146    -134.763  39.263 149.095  1.00102.81      A    N  
ATOM   2922  N3    G A 146    -137.003  39.684 149.496  1.00100.66      A    N  
ATOM   2923  C4    G A 146    -138.018  40.499 149.125  1.00101.58      A    C  
ATOM   2924  C5    G A 146    -137.992  41.552 148.235  1.00 98.60      A    C  
ATOM   2925  C6    G A 146    -136.771  41.862 147.580  1.00 97.06      A    C  
ATOM   2926  O6    G A 146    -136.550  42.727 146.725  1.00100.44      A    O  
ATOM   2927  N7    G A 146    -139.246  42.137 148.128  1.00101.53      A    N  
ATOM   2928  C8    G A 146    -139.993  41.451 148.948  1.00104.06      A    C  
ATOM   2929  N9    G A 146    -139.316  40.435 149.576  1.00108.94      A    N  
ATOM   2930  OP1   G A 146    -144.672  43.494 151.596  1.00159.97      A    O  
ATOM   2931  OP2   G A 146    -143.362  44.017 149.449  1.00157.60      A    O1-
ATOM   2932  P     G A 147    -139.809  42.376 154.421  1.00137.53      A    P  
ATOM   2933  C5'   G A 147    -137.842  40.828 155.267  1.00128.81      A    C  
ATOM   2934  O5'   G A 147    -138.270  41.963 154.485  1.00132.34      A    O  
ATOM   2935  C4'   G A 147    -136.514  40.296 154.778  1.00128.57      A    C  
ATOM   2936  O4'   G A 147    -136.552  40.059 153.344  1.00122.43      A    O  
ATOM   2937  C3'   G A 147    -135.320  41.213 154.976  1.00130.82      A    C  
ATOM   2938  O3'   G A 147    -134.842  41.151 156.314  1.00138.59      A    O  
ATOM   2939  C2'   G A 147    -134.339  40.681 153.937  1.00124.50      A    C  
ATOM   2940  O2'   G A 147    -133.579  39.561 154.351  1.00124.51      A    O  
ATOM   2941  C1'   G A 147    -135.280  40.344 152.776  1.00115.84      A    C  
ATOM   2942  N1    G A 147    -132.958  43.455 149.507  1.00 88.46      A    N  
ATOM   2943  C2    G A 147    -132.445  42.385 150.190  1.00 88.87      A    C  
ATOM   2944  N2    G A 147    -131.137  42.138 150.001  1.00 89.18      A    N  
ATOM   2945  N3    G A 147    -133.148  41.647 151.033  1.00 91.16      A    N  
ATOM   2946  C4    G A 147    -134.447  42.021 151.066  1.00 96.27      A    C  
ATOM   2947  C5    G A 147    -135.072  43.026 150.356  1.00 94.15      A    C  
ATOM   2948  C6    G A 147    -134.300  43.805 149.455  1.00 91.79      A    C  
ATOM   2949  O6    G A 147    -134.670  44.718 148.704  1.00 92.71      A    O  
ATOM   2950  N7    G A 147    -136.422  43.086 150.669  1.00 98.41      A    N  
ATOM   2951  C8    G A 147    -136.590  42.140 151.554  1.00105.05      A    C  
ATOM   2952  N9    G A 147    -135.436  41.447 151.831  1.00105.23      A    N  
ATOM   2953  OP1   G A 147    -140.309  42.584 155.804  1.00142.18      A    O  
ATOM   2954  OP2   G A 147    -139.964  43.469 153.423  1.00138.95      A    O1-
ATOM   2955  P     G A 148    -134.308  42.480 157.038  1.00147.43      A    P  
ATOM   2956  C5'   G A 148    -131.872  41.554 156.614  1.00124.99      A    C  
ATOM   2957  O5'   G A 148    -132.826  42.624 156.469  1.00137.04      A    O  
ATOM   2958  C4'   G A 148    -130.787  41.664 155.570  1.00120.36      A    C  
ATOM   2959  O4'   G A 148    -131.375  41.871 154.258  1.00113.31      A    O  
ATOM   2960  C3'   G A 148    -129.837  42.841 155.717  1.00120.97      A    C  
ATOM   2961  O3'   G A 148    -128.859  42.620 156.727  1.00128.40      A    O  
ATOM   2962  C2'   G A 148    -129.254  42.946 154.314  1.00112.74      A    C  
ATOM   2963  O2'   G A 148    -128.198  42.040 154.053  1.00109.45      A    O  
ATOM   2964  C1'   G A 148    -130.476  42.618 153.451  1.00106.95      A    C  
ATOM   2965  N1    G A 148    -130.182  46.747 150.496  1.00 81.62      A    N  
ATOM   2966  C2    G A 148    -129.223  45.808 150.774  1.00 83.60      A    C  
ATOM   2967  N2    G A 148    -128.033  45.989 150.187  1.00 82.54      A    N  
ATOM   2968  N3    G A 148    -129.412  44.772 151.576  1.00 86.56      A    N  
ATOM   2969  C4    G A 148    -130.678  44.721 152.042  1.00 88.84      A    C  
ATOM   2970  C5    G A 148    -131.726  45.578 151.781  1.00 88.25      A    C  
ATOM   2971  C6    G A 148    -131.504  46.686 150.917  1.00 86.24      A    C  
ATOM   2972  O6    G A 148    -132.314  47.531 150.518  1.00 87.45      A    O  
ATOM   2973  N7    G A 148    -132.871  45.175 152.454  1.00 91.89      A    N  
ATOM   2974  C8    G A 148    -132.506  44.103 153.102  1.00 93.85      A    C  
ATOM   2975  N9    G A 148    -131.187  43.775 152.903  1.00 95.86      A    N  
ATOM   2976  OP1   G A 148    -134.227  42.208 158.497  1.00150.07      A    O  
ATOM   2977  OP2   G A 148    -135.115  43.635 156.554  1.00146.27      A    O1-
ATOM   2978  P     A A 149    -128.678  43.678 157.929  1.00134.78      A    P  
ATOM   2979  C5'   A A 149    -126.072  43.591 157.496  1.00115.27      A    C  
ATOM   2980  O5'   A A 149    -127.283  44.369 157.587  1.00125.40      A    O  
ATOM   2981  C4'   A A 149    -125.312  43.931 156.236  1.00107.28      A    C  
ATOM   2982  O4'   A A 149    -126.223  43.990 155.109  1.00101.89      A    O  
ATOM   2983  C3'   A A 149    -124.608  45.284 156.235  1.00103.49      A    C  
ATOM   2984  O3'   A A 149    -123.335  45.160 156.861  1.00107.42      A    O  
ATOM   2985  C2'   A A 149    -124.509  45.606 154.748  1.00 97.85      A    C  
ATOM   2986  O2'   A A 149    -123.391  45.038 154.094  1.00 92.59      A    O  
ATOM   2987  C1'   A A 149    -125.806  45.002 154.207  1.00 95.94      A    C  
ATOM   2988  N1    A A 149    -127.632  49.059 151.588  1.00 80.15      A    N  
ATOM   2989  C2    A A 149    -126.464  48.406 151.527  1.00 80.12      A    C  
ATOM   2990  N3    A A 149    -126.045  47.360 152.237  1.00 82.81      A    N  
ATOM   2991  C4    A A 149    -126.987  46.976 153.117  1.00 84.13      A    C  
ATOM   2992  C5    A A 149    -128.234  47.550 153.299  1.00 82.42      A    C  
ATOM   2993  C6    A A 149    -128.556  48.648 152.483  1.00 80.42      A    C  
ATOM   2994  N6    A A 149    -129.721  49.299 152.544  1.00 80.41      A    N  
ATOM   2995  N7    A A 149    -128.941  46.884 154.289  1.00 86.15      A    N  
ATOM   2996  C8    A A 149    -128.116  45.947 154.688  1.00 88.13      A    C  
ATOM   2997  N9    A A 149    -126.915  45.944 154.023  1.00 89.56      A    N  
ATOM   2998  OP1   A A 149    -128.542  42.913 159.197  1.00134.03      A    O  
ATOM   2999  OP2   A A 149    -129.742  44.714 157.815  1.00132.98      A    O1-
ATOM   3000  P     C A 150    -122.840  46.273 157.901  1.00112.98      A    P  
ATOM   3001  C5'   C A 150    -121.167  47.189 156.062  1.00 98.86      A    C  
ATOM   3002  O5'   C A 150    -122.280  47.425 156.952  1.00108.19      A    O  
ATOM   3003  C4'   C A 150    -121.178  48.177 154.916  1.00 91.93      A    C  
ATOM   3004  O4'   C A 150    -122.451  48.113 154.227  1.00 87.22      A    O  
ATOM   3005  C3'   C A 150    -121.039  49.643 155.295  1.00 90.53      A    C  
ATOM   3006  O3'   C A 150    -119.670  49.998 155.460  1.00 94.48      A    O  
ATOM   3007  C2'   C A 150    -121.643  50.352 154.086  1.00 87.06      A    C  
ATOM   3008  O2'   C A 150    -120.730  50.531 153.020  1.00 87.81      A    O  
ATOM   3009  C1'   C A 150    -122.746  49.378 153.661  1.00 83.28      A    C  
ATOM   3010  N1    C A 150    -124.114  49.776 154.057  1.00 76.27      A    N  
ATOM   3011  C2    C A 150    -124.794  50.726 153.285  1.00 74.21      A    C  
ATOM   3012  O2    C A 150    -124.229  51.212 152.292  1.00 76.47      A    O  
ATOM   3013  N3    C A 150    -126.050  51.084 153.635  1.00 73.10      A    N  
ATOM   3014  C4    C A 150    -126.628  50.532 154.704  1.00 72.73      A    C  
ATOM   3015  N4    C A 150    -127.867  50.918 155.016  1.00 75.15      A    N  
ATOM   3016  C5    C A 150    -125.961  49.559 155.504  1.00 75.19      A    C  
ATOM   3017  C6    C A 150    -124.716  49.216 155.148  1.00 75.36      A    C  
ATOM   3018  OP1   C A 150    -121.707  45.707 158.682  1.00115.12      A    O  
ATOM   3019  OP2   C A 150    -124.032  46.798 158.622  1.00111.53      A    O1-
ATOM   3020  P     A A 151    -119.117  50.488 156.889  1.00 98.71      A    P  
ATOM   3021  C5'   A A 151    -119.889  52.990 156.614  1.00 87.39      A    C  
ATOM   3022  O5'   A A 151    -118.821  52.034 156.648  1.00 92.63      A    O  
ATOM   3023  C4'   A A 151    -119.761  53.868 155.398  1.00 84.41      A    C  
ATOM   3024  O4'   A A 151    -120.856  53.583 154.491  1.00 82.43      A    O  
ATOM   3025  C3'   A A 151    -119.835  55.363 155.685  1.00 85.67      A    C  
ATOM   3026  O3'   A A 151    -118.513  55.857 155.843  1.00 90.62      A    O  
ATOM   3027  C2'   A A 151    -120.466  55.930 154.418  1.00 84.99      A    C  
ATOM   3028  O2'   A A 151    -119.556  56.276 153.390  1.00 87.77      A    O  
ATOM   3029  C1'   A A 151    -121.384  54.789 153.975  1.00 80.16      A    C  
ATOM   3030  N1    A A 151    -125.706  57.593 153.814  1.00 69.28      A    N  
ATOM   3031  C2    A A 151    -124.495  57.782 153.277  1.00 69.44      A    C  
ATOM   3032  N3    A A 151    -123.410  57.014 153.356  1.00 68.21      A    N  
ATOM   3033  C4    A A 151    -123.653  55.922 154.100  1.00 68.43      A    C  
ATOM   3034  C5    A A 151    -124.847  55.589 154.714  1.00 68.64      A    C  
ATOM   3035  C6    A A 151    -125.920  56.482 154.551  1.00 69.01      A    C  
ATOM   3036  N6    A A 151    -127.128  56.294 155.084  1.00 71.41      A    N  
ATOM   3037  N7    A A 151    -124.731  54.384 155.390  1.00 71.23      A    N  
ATOM   3038  C8    A A 151    -123.490  54.023 155.179  1.00 73.62      A    C  
ATOM   3039  N9    A A 151    -122.777  54.911 154.412  1.00 73.23      A    N  
ATOM   3040  OP1   A A 151    -117.802  49.837 157.119  1.00101.69      A    O  
ATOM   3041  OP2   A A 151    -120.201  50.330 157.903  1.00 96.63      A    O1-
ATOM   3042  P     A A 152    -118.056  56.490 157.233  1.00 95.17      A    P  
ATOM   3043  C5'   A A 152    -118.922  58.990 157.204  1.00 93.04      A    C  
ATOM   3044  O5'   A A 152    -119.167  57.602 157.497  1.00 93.55      A    O  
ATOM   3045  C4'   A A 152    -120.116  59.625 156.531  1.00 93.27      A    C  
ATOM   3046  O4'   A A 152    -121.050  58.613 156.066  1.00 88.45      A    O  
ATOM   3047  C3'   A A 152    -120.982  60.521 157.408  1.00 93.55      A    C  
ATOM   3048  O3'   A A 152    -120.423  61.814 157.633  1.00101.28      A    O  
ATOM   3049  C2'   A A 152    -122.274  60.577 156.606  1.00 88.10      A    C  
ATOM   3050  O2'   A A 152    -122.199  61.495 155.534  1.00 89.57      A    O  
ATOM   3051  C1'   A A 152    -122.369  59.143 156.076  1.00 83.27      A    C  
ATOM   3052  N1    A A 152    -127.123  58.145 157.819  1.00 70.24      A    N  
ATOM   3053  C2    A A 152    -126.654  59.074 156.974  1.00 69.32      A    C  
ATOM   3054  N3    A A 152    -125.406  59.282 156.557  1.00 70.81      A    N  
ATOM   3055  C4    A A 152    -124.566  58.387 157.105  1.00 72.97      A    C  
ATOM   3056  C5    A A 152    -124.896  57.375 157.989  1.00 75.17      A    C  
ATOM   3057  C6    A A 152    -126.252  57.263 158.356  1.00 73.86      A    C  
ATOM   3058  N6    A A 152    -126.718  56.336 159.198  1.00 73.51      A    N  
ATOM   3059  N7    A A 152    -123.768  56.649 158.347  1.00 77.36      A    N  
ATOM   3060  C8    A A 152    -122.800  57.220 157.674  1.00 75.32      A    C  
ATOM   3061  N9    A A 152    -123.209  58.284 156.910  1.00 75.42      A    N  
ATOM   3062  OP1   A A 152    -116.731  57.135 157.024  1.00 96.40      A    O  
ATOM   3063  OP2   A A 152    -118.196  55.444 158.280  1.00 97.72      A    O1-
ATOM   3064  P     C A 153    -119.950  62.248 159.110  1.00110.24      A    P  
ATOM   3065  C5'   C A 153    -122.440  62.399 160.070  1.00120.14      A    C  
ATOM   3066  O5'   C A 153    -121.142  61.758 160.051  1.00113.77      A    O  
ATOM   3067  C4'   C A 153    -123.333  61.770 161.120  1.00123.61      A    C  
ATOM   3068  O4'   C A 153    -123.869  60.504 160.626  1.00125.41      A    O  
ATOM   3069  C3'   C A 153    -122.653  61.412 162.433  1.00130.03      A    C  
ATOM   3070  O3'   C A 153    -122.473  62.518 163.314  1.00136.28      A    O  
ATOM   3071  C2'   C A 153    -123.539  60.284 162.952  1.00132.64      A    C  
ATOM   3072  O2'   C A 153    -124.738  60.725 163.561  1.00135.81      A    O  
ATOM   3073  C1'   C A 153    -123.833  59.522 161.658  1.00125.60      A    C  
ATOM   3074  N1    C A 153    -122.813  58.507 161.308  1.00118.12      A    N  
ATOM   3075  C2    C A 153    -122.868  57.226 161.885  1.00114.53      A    C  
ATOM   3076  O2    C A 153    -123.770  56.964 162.699  1.00116.76      A    O  
ATOM   3077  N3    C A 153    -121.918  56.317 161.558  1.00113.88      A    N  
ATOM   3078  C4    C A 153    -120.960  56.635 160.682  1.00115.56      A    C  
ATOM   3079  N4    C A 153    -120.044  55.711 160.390  1.00115.89      A    N  
ATOM   3080  C5    C A 153    -120.873  57.931 160.097  1.00115.04      A    C  
ATOM   3081  C6    C A 153    -121.819  58.821 160.422  1.00115.19      A    C  
ATOM   3082  OP1   C A 153    -119.878  63.730 159.151  1.00112.60      A    O  
ATOM   3083  OP2   C A 153    -118.743  61.454 159.458  1.00109.52      A    O1-
ATOM   3084  P     C A 154    -121.134  62.622 164.205  1.00142.48      A    P  
ATOM   3085  C5'   C A 154    -122.495  61.503 166.184  1.00148.52      A    C  
ATOM   3086  O5'   C A 154    -121.347  61.490 165.307  1.00143.94      A    O  
ATOM   3087  C4'   C A 154    -122.538  60.248 167.022  1.00149.76      A    C  
ATOM   3088  O4'   C A 154    -122.830  59.100 166.180  1.00145.06      A    O  
ATOM   3089  C3'   C A 154    -121.235  59.874 167.708  1.00157.09      A    C  
ATOM   3090  O3'   C A 154    -120.999  60.668 168.867  1.00170.44      A    O  
ATOM   3091  C2'   C A 154    -121.425  58.382 167.963  1.00153.15      A    C  
ATOM   3092  O2'   C A 154    -122.160  58.072 169.130  1.00156.05      A    O  
ATOM   3093  C1'   C A 154    -122.182  57.949 166.704  1.00143.83      A    C  
ATOM   3094  N1    C A 154    -121.321  57.366 165.655  1.00132.19      A    N  
ATOM   3095  C2    C A 154    -121.075  55.984 165.662  1.00127.10      A    C  
ATOM   3096  O2    C A 154    -121.614  55.269 166.528  1.00123.93      A    O  
ATOM   3097  N3    C A 154    -120.224  55.470 164.756  1.00122.41      A    N  
ATOM   3098  C4    C A 154    -119.758  56.226 163.767  1.00123.77      A    C  
ATOM   3099  N4    C A 154    -119.031  55.625 162.819  1.00122.05      A    N  
ATOM   3100  C5    C A 154    -119.978  57.635 163.732  1.00123.76      A    C  
ATOM   3101  C6    C A 154    -120.764  58.158 164.685  1.00127.09      A    C  
ATOM   3102  OP1   C A 154    -121.129  63.949 164.874  1.00143.82      A    O  
ATOM   3103  OP2   C A 154    -119.976  62.227 163.361  1.00142.30      A    O1-
ATOM   3104  P     C A 155    -119.513  61.191 169.193  1.00181.48      A    P  
ATOM   3105  C5'   C A 155    -119.468  59.373 171.107  1.00163.09      A    C  
ATOM   3106  O5'   C A 155    -118.853  59.943 169.933  1.00175.38      A    O  
ATOM   3107  C4'   C A 155    -119.046  57.935 171.296  1.00153.19      A    C  
ATOM   3108  O4'   C A 155    -119.499  57.114 170.185  1.00142.06      A    O  
ATOM   3109  C3'   C A 155    -117.553  57.657 171.323  1.00152.25      A    C  
ATOM   3110  O3'   C A 155    -116.861  58.120 172.480  1.00161.10      A    O  
ATOM   3111  C2'   C A 155    -117.525  56.151 171.089  1.00143.65      A    C  
ATOM   3112  O2'   C A 155    -117.792  55.371 172.239  1.00145.68      A    O  
ATOM   3113  C1'   C A 155    -118.642  55.987 170.055  1.00133.44      A    C  
ATOM   3114  N1    C A 155    -118.122  55.918 168.674  1.00124.36      A    N  
ATOM   3115  C2    C A 155    -117.690  54.678 168.183  1.00124.15      A    C  
ATOM   3116  O2    C A 155    -117.821  53.665 168.888  1.00125.97      A    O  
ATOM   3117  N3    C A 155    -117.138  54.617 166.959  1.00122.28      A    N  
ATOM   3118  C4    C A 155    -117.096  55.695 166.184  1.00121.16      A    C  
ATOM   3119  N4    C A 155    -116.622  55.547 164.943  1.00122.60      A    N  
ATOM   3120  C5    C A 155    -117.515  56.976 166.654  1.00121.30      A    C  
ATOM   3121  C6    C A 155    -118.010  57.042 167.900  1.00119.12      A    C  
ATOM   3122  OP1   C A 155    -119.625  62.316 170.159  1.00180.48      A    O  
ATOM   3123  OP2   C A 155    -118.794  61.401 167.905  1.00180.61      A    O1-
ATOM   3124  P     G A 156    -115.378  58.733 172.332  1.00169.13      A    P  
ATOM   3125  C5'   G A 156    -114.388  56.361 172.937  1.00177.23      A    C  
ATOM   3126  O5'   G A 156    -114.487  57.453 171.999  1.00171.79      A    O  
ATOM   3127  C4'   G A 156    -113.719  55.158 172.312  1.00179.16      A    C  
ATOM   3128  O4'   G A 156    -114.483  54.669 171.175  1.00174.13      A    O  
ATOM   3129  C3'   G A 156    -112.328  55.370 171.737  1.00179.59      A    C  
ATOM   3130  O3'   G A 156    -111.321  55.525 172.733  1.00188.64      A    O  
ATOM   3131  C2'   G A 156    -112.193  54.154 170.828  1.00172.80      A    C  
ATOM   3132  O2'   G A 156    -111.840  52.949 171.480  1.00171.42      A    O  
ATOM   3133  C1'   G A 156    -113.601  54.077 170.228  1.00164.58      A    C  
ATOM   3134  N1    G A 156    -112.218  54.296 165.344  1.00141.13      A    N  
ATOM   3135  C2    G A 156    -111.914  53.350 166.291  1.00139.41      A    C  
ATOM   3136  N2    G A 156    -111.125  52.341 165.889  1.00137.27      A    N  
ATOM   3137  N3    G A 156    -112.334  53.401 167.546  1.00145.71      A    N  
ATOM   3138  C4    G A 156    -113.110  54.484 167.775  1.00149.46      A    C  
ATOM   3139  C5    G A 156    -113.477  55.483 166.897  1.00145.25      A    C  
ATOM   3140  C6    G A 156    -113.013  55.417 165.555  1.00141.94      A    C  
ATOM   3141  O6    G A 156    -113.230  56.202 164.623  1.00145.07      A    O  
ATOM   3142  N7    G A 156    -114.280  56.423 167.527  1.00144.63      A    N  
ATOM   3143  C8    G A 156    -114.386  55.988 168.753  1.00147.21      A    C  
ATOM   3144  N9    G A 156    -113.707  54.814 168.971  1.00153.50      A    N  
ATOM   3145  OP1   G A 156    -114.967  59.265 173.657  1.00171.75      A    O  
ATOM   3146  OP2   G A 156    -115.357  59.631 171.145  1.00167.15      A    O1-
ATOM   3147  P     G A 157    -110.543  56.928 172.871  1.00196.31      A    P  
ATOM   3148  C5'   G A 157    -108.631  57.120 171.037  1.00185.61      A    C  
ATOM   3149  O5'   G A 157    -110.027  57.198 171.386  1.00191.45      A    O  
ATOM   3150  C4'   G A 157    -108.183  55.681 170.914  1.00181.54      A    C  
ATOM   3151  O4'   G A 157    -109.237  54.888 170.296  1.00175.78      A    O  
ATOM   3152  C3'   G A 157    -106.964  55.468 170.032  1.00182.69      A    C  
ATOM   3153  O3'   G A 157    -105.752  55.695 170.745  1.00185.00      A    O  
ATOM   3154  C2'   G A 157    -107.178  54.044 169.529  1.00177.91      A    C  
ATOM   3155  O2'   G A 157    -106.800  53.027 170.437  1.00175.34      A    O  
ATOM   3156  C1'   G A 157    -108.689  54.051 169.288  1.00171.16      A    C  
ATOM   3157  N1    G A 157    -108.047  53.904 164.234  1.00150.37      A    N  
ATOM   3158  C2    G A 157    -107.516  53.083 165.200  1.00152.69      A    C  
ATOM   3159  N2    G A 157    -106.677  52.130 164.768  1.00149.57      A    N  
ATOM   3160  N3    G A 157    -107.753  53.216 166.496  1.00157.62      A    N  
ATOM   3161  C4    G A 157    -108.614  54.227 166.750  1.00160.04      A    C  
ATOM   3162  C5    G A 157    -109.224  55.082 165.857  1.00154.29      A    C  
ATOM   3163  C6    G A 157    -108.957  54.929 164.472  1.00149.28      A    C  
ATOM   3164  O6    G A 157    -109.438  55.556 163.524  1.00151.44      A    O  
ATOM   3165  N7    G A 157    -110.043  55.985 166.520  1.00157.15      A    N  
ATOM   3166  C8    G A 157    -109.913  55.676 167.781  1.00161.51      A    C  
ATOM   3167  N9    G A 157    -109.063  54.616 167.992  1.00164.42      A    N  
ATOM   3168  OP1   G A 157    -109.395  56.725 173.797  1.00196.71      A    O  
ATOM   3169  OP2   G A 157    -111.540  57.987 173.179  1.00194.99      A    O1-
ATOM   3170  P     G A 158    -104.642  56.702 170.155  1.00184.34      A    P  
ATOM   3171  C5'   G A 158    -103.488  54.427 169.421  1.00168.51      A    C  
ATOM   3172  O5'   G A 158    -103.846  55.794 169.116  1.00176.62      A    O  
ATOM   3173  C4'   G A 158    -102.967  53.738 168.185  1.00160.22      A    C  
ATOM   3174  O4'   G A 158    -104.083  53.336 167.339  1.00153.38      A    O  
ATOM   3175  C3'   G A 158    -102.078  54.602 167.299  1.00161.42      A    C  
ATOM   3176  O3'   G A 158    -100.729  54.554 167.752  1.00170.14      A    O  
ATOM   3177  C2'   G A 158    -102.338  54.027 165.913  1.00155.71      A    C  
ATOM   3178  O2'   G A 158    -101.590  52.865 165.614  1.00154.86      A    O  
ATOM   3179  C1'   G A 158    -103.834  53.723 165.998  1.00150.70      A    C  
ATOM   3180  N1    G A 158    -105.276  57.101 162.473  1.00132.99      A    N  
ATOM   3181  C2    G A 158    -104.346  56.094 162.384  1.00132.83      A    C  
ATOM   3182  N2    G A 158    -103.719  55.970 161.206  1.00135.25      A    N  
ATOM   3183  N3    G A 158    -104.051  55.269 163.375  1.00136.59      A    N  
ATOM   3184  C4    G A 158    -104.778  55.531 164.483  1.00140.90      A    C  
ATOM   3185  C5    G A 158    -105.734  56.508 164.674  1.00140.57      A    C  
ATOM   3186  C6    G A 158    -106.043  57.384 163.599  1.00137.81      A    C  
ATOM   3187  O6    G A 158    -106.856  58.316 163.571  1.00141.25      A    O  
ATOM   3188  N7    G A 158    -106.248  56.450 165.962  1.00143.87      A    N  
ATOM   3189  C8    G A 158    -105.604  55.464 166.523  1.00145.84      A    C  
ATOM   3190  N9    G A 158    -104.702  54.858 165.680  1.00145.97      A    N  
ATOM   3191  OP1   G A 158    -103.714  57.065 171.256  1.00185.80      A    O  
ATOM   3192  OP2   G A 158    -105.335  57.778 169.396  1.00180.81      A    O1-
ATOM   3193  P     G A 159     -99.973  55.910 168.175  1.00178.01      A    P  
ATOM   3194  C5'   G A 159     -98.845  55.754 165.789  1.00155.00      A    C  
ATOM   3195  O5'   G A 159     -99.561  56.535 166.768  1.00169.56      A    O  
ATOM   3196  C4'   G A 159     -98.926  56.402 164.426  1.00144.28      A    C  
ATOM   3197  O4'   G A 159    -100.266  56.242 163.881  1.00135.31      A    O  
ATOM   3198  C3'   G A 159     -98.687  57.903 164.388  1.00140.91      A    C  
ATOM   3199  O3'   G A 159     -97.312  58.268 164.524  1.00143.95      A    O  
ATOM   3200  C2'   G A 159     -99.373  58.294 163.085  1.00132.74      A    C  
ATOM   3201  O2'   G A 159     -98.607  58.068 161.917  1.00128.84      A    O  
ATOM   3202  C1'   G A 159    -100.609  57.389 163.116  1.00127.99      A    C  
ATOM   3203  N1    G A 159    -104.230  60.924 162.651  1.00116.82      A    N  
ATOM   3204  C2    G A 159    -103.263  60.542 161.751  1.00117.17      A    C  
ATOM   3205  N2    G A 159    -103.259  61.189 160.576  1.00119.13      A    N  
ATOM   3206  N3    G A 159    -102.368  59.595 161.985  1.00115.47      A    N  
ATOM   3207  C4    G A 159    -102.522  59.046 163.210  1.00117.05      A    C  
ATOM   3208  C5    G A 159    -103.447  59.359 164.183  1.00119.78      A    C  
ATOM   3209  C6    G A 159    -104.403  60.378 163.918  1.00117.75      A    C  
ATOM   3210  O6    G A 159    -105.312  60.793 164.649  1.00115.57      A    O  
ATOM   3211  N7    G A 159    -103.265  58.566 165.308  1.00124.58      A    N  
ATOM   3212  C8    G A 159    -102.249  57.806 165.006  1.00122.45      A    C  
ATOM   3213  N9    G A 159    -101.753  58.040 163.746  1.00121.59      A    N  
ATOM   3214  OP1   G A 159     -98.733  55.537 168.904  1.00178.69      A    O  
ATOM   3215  OP2   G A 159    -100.959  56.819 168.824  1.00172.51      A    O1-
ATOM   3216  P     A A 160     -96.865  59.284 165.695  1.00141.49      A    P  
ATOM   3217  C5'   A A 160     -97.705  61.755 166.190  1.00142.52      A    C  
ATOM   3218  O5'   A A 160     -97.878  60.501 165.502  1.00142.03      A    O  
ATOM   3219  C4'   A A 160     -97.504  62.882 165.199  1.00143.37      A    C  
ATOM   3220  O4'   A A 160     -96.221  62.722 164.540  1.00141.65      A    O  
ATOM   3221  C3'   A A 160     -98.501  62.967 164.046  1.00142.98      A    C  
ATOM   3222  O3'   A A 160     -99.714  63.631 164.386  1.00152.23      A    O  
ATOM   3223  C2'   A A 160     -97.719  63.758 163.001  1.00138.87      A    C  
ATOM   3224  O2'   A A 160     -97.796  65.165 163.132  1.00134.30      A    O  
ATOM   3225  C1'   A A 160     -96.296  63.238 163.221  1.00138.52      A    C  
ATOM   3226  N1    A A 160     -94.787  62.184 158.421  1.00123.67      A    N  
ATOM   3227  C2    A A 160     -95.083  63.335 159.043  1.00124.11      A    C  
ATOM   3228  N3    A A 160     -95.471  63.537 160.300  1.00124.13      A    N  
ATOM   3229  C4    A A 160     -95.550  62.372 160.967  1.00127.93      A    C  
ATOM   3230  C5    A A 160     -95.286  61.110 160.464  1.00127.00      A    C  
ATOM   3231  C6    A A 160     -94.878  61.030 159.118  1.00126.52      A    C  
ATOM   3232  N6    A A 160     -94.587  59.885 158.499  1.00129.43      A    N  
ATOM   3233  N7    A A 160     -95.473  60.143 161.443  1.00124.93      A    N  
ATOM   3234  C8    A A 160     -95.846  60.829 162.495  1.00126.96      A    C  
ATOM   3235  N9    A A 160     -95.911  62.184 162.279  1.00132.42      A    N  
ATOM   3236  OP1   A A 160     -95.480  59.739 165.406  1.00139.31      A    O  
ATOM   3237  OP2   A A 160     -97.158  58.639 167.001  1.00140.57      A    O1-
ATOM   3238  P     A A 161    -101.103  63.132 163.755  1.00160.65      A    P  
ATOM   3239  C5'   A A 161    -101.213  64.823 161.704  1.00150.16      A    C  
ATOM   3240  O5'   A A 161    -100.953  63.492 162.206  1.00157.21      A    O  
ATOM   3241  C4'   A A 161    -100.598  65.025 160.334  1.00143.13      A    C  
ATOM   3242  O4'   A A 161     -99.272  64.432 160.287  1.00135.57      A    O  
ATOM   3243  C3'   A A 161    -101.345  64.409 159.152  1.00138.33      A    C  
ATOM   3244  O3'   A A 161    -102.385  65.265 158.680  1.00143.75      A    O  
ATOM   3245  C2'   A A 161    -100.229  64.250 158.122  1.00132.18      A    C  
ATOM   3246  O2'   A A 161     -99.917  65.413 157.379  1.00132.07      A    O  
ATOM   3247  C1'   A A 161     -99.046  63.862 159.008  1.00127.19      A    C  
ATOM   3248  N1    A A 161     -97.239  59.489 156.971  1.00121.56      A    N  
ATOM   3249  C2    A A 161     -97.207  60.758 156.545  1.00123.72      A    C  
ATOM   3250  N3    A A 161     -97.696  61.855 157.122  1.00120.00      A    N  
ATOM   3251  C4    A A 161     -98.290  61.550 158.291  1.00118.41      A    C  
ATOM   3252  C5    A A 161     -98.401  60.295 158.861  1.00118.23      A    C  
ATOM   3253  C6    A A 161     -97.845  59.217 158.148  1.00116.55      A    C  
ATOM   3254  N6    A A 161     -97.876  57.952 158.575  1.00113.89      A    N  
ATOM   3255  N7    A A 161     -99.075  60.364 160.071  1.00124.96      A    N  
ATOM   3256  C8    A A 161     -99.351  61.638 160.205  1.00124.28      A    C  
ATOM   3257  N9    A A 161     -98.900  62.415 159.167  1.00121.47      A    N  
ATOM   3258  OP1   A A 161    -102.195  63.950 164.348  1.00161.59      A    O  
ATOM   3259  OP2   A A 161    -101.154  61.654 163.885  1.00155.26      A    O1-
ATOM   3260  P     A A 162    -103.795  64.653 158.196  1.00147.14      A    P  
ATOM   3261  C5'   A A 162    -103.027  64.494 155.642  1.00147.54      A    C  
ATOM   3262  O5'   A A 162    -103.412  63.838 156.877  1.00149.94      A    O  
ATOM   3263  C4'   A A 162    -102.433  63.499 154.664  1.00143.61      A    C  
ATOM   3264  O4'   A A 162    -101.258  62.882 155.261  1.00142.85      A    O  
ATOM   3265  C3'   A A 162    -103.334  62.333 154.263  1.00141.47      A    C  
ATOM   3266  O3'   A A 162    -104.210  62.629 153.176  1.00148.31      A    O  
ATOM   3267  C2'   A A 162    -102.329  61.232 153.925  1.00134.59      A    C  
ATOM   3268  O2'   A A 162    -101.814  61.290 152.609  1.00129.20      A    O  
ATOM   3269  C1'   A A 162    -101.220  61.498 154.945  1.00136.03      A    C  
ATOM   3270  N1    A A 162    -100.598  56.914 157.207  1.00116.89      A    N  
ATOM   3271  C2    A A 162    -100.369  57.341 155.958  1.00120.91      A    C  
ATOM   3272  N3    A A 162    -100.555  58.550 155.433  1.00122.14      A    N  
ATOM   3273  C4    A A 162    -101.037  59.400 156.357  1.00123.51      A    C  
ATOM   3274  C5    A A 162    -101.324  59.111 157.680  1.00119.37      A    C  
ATOM   3275  C6    A A 162    -101.087  57.792 158.111  1.00117.46      A    C  
ATOM   3276  N6    A A 162    -101.314  57.367 159.355  1.00122.14      A    N  
ATOM   3277  N7    A A 162    -101.811  60.234 158.333  1.00118.57      A    N  
ATOM   3278  C8    A A 162    -101.806  61.163 157.409  1.00124.53      A    C  
ATOM   3279  N9    A A 162    -101.351  60.728 156.187  1.00131.07      A    N  
ATOM   3280  OP1   A A 162    -104.685  65.786 157.829  1.00146.00      A    O  
ATOM   3281  OP2   A A 162    -104.254  63.676 159.218  1.00144.97      A    O1-
ATOM   3282  P     C A 163    -105.781  62.920 153.432  1.00154.95      A    P  
ATOM   3283  C5'   C A 163    -106.527  60.419 153.942  1.00146.89      A    C  
ATOM   3284  O5'   C A 163    -106.235  61.750 154.417  1.00150.51      A    O  
ATOM   3285  C4'   C A 163    -105.580  59.425 154.571  1.00146.19      A    C  
ATOM   3286  O4'   C A 163    -104.992  60.013 155.762  1.00145.86      A    O  
ATOM   3287  C3'   C A 163    -106.205  58.130 155.060  1.00150.58      A    C  
ATOM   3288  O3'   C A 163    -106.342  57.181 154.004  1.00164.57      A    O  
ATOM   3289  C2'   C A 163    -105.210  57.674 156.125  1.00144.94      A    C  
ATOM   3290  O2'   C A 163    -104.095  56.955 155.636  1.00140.06      A    O  
ATOM   3291  C1'   C A 163    -104.767  59.007 156.734  1.00144.42      A    C  
ATOM   3292  N1    C A 163    -105.483  59.368 157.976  1.00141.31      A    N  
ATOM   3293  C2    C A 163    -105.113  58.740 159.174  1.00138.81      A    C  
ATOM   3294  O2    C A 163    -104.201  57.900 159.155  1.00138.09      A    O  
ATOM   3295  N3    C A 163    -105.780  59.042 160.312  1.00137.74      A    N  
ATOM   3296  C4    C A 163    -106.745  59.966 160.295  1.00140.51      A    C  
ATOM   3297  N4    C A 163    -107.365  60.241 161.445  1.00143.61      A    N  
ATOM   3298  C5    C A 163    -107.142  60.620 159.090  1.00138.46      A    C  
ATOM   3299  C6    C A 163    -106.489  60.295 157.966  1.00139.79      A    C  
ATOM   3300  OP1   C A 163    -106.494  62.761 152.137  1.00157.12      A    O  
ATOM   3301  OP2   C A 163    -105.902  64.203 154.172  1.00153.49      A    O1-
ATOM   3302  P     U A 164    -107.617  56.197 153.951  1.00173.75      A    P  
ATOM   3303  C5'   U A 164    -106.383  54.377 155.446  1.00172.40      A    C  
ATOM   3304  O5'   U A 164    -107.462  55.326 155.280  1.00174.98      A    O  
ATOM   3305  C4'   U A 164    -106.333  53.858 156.867  1.00170.08      A    C  
ATOM   3306  O4'   U A 164    -106.083  54.945 157.796  1.00165.71      A    O  
ATOM   3307  C3'   U A 164    -107.615  53.233 157.395  1.00172.65      A    C  
ATOM   3308  O3'   U A 164    -107.821  51.909 156.914  1.00174.98      A    O  
ATOM   3309  C2'   U A 164    -107.403  53.303 158.903  1.00170.03      A    C  
ATOM   3310  O2'   U A 164    -106.608  52.265 159.440  1.00175.06      A    O  
ATOM   3311  C1'   U A 164    -106.677  54.642 159.052  1.00165.39      A    C  
ATOM   3312  N1    U A 164    -107.560  55.752 159.445  1.00161.26      A    N  
ATOM   3313  C2    U A 164    -107.842  55.916 160.793  1.00159.44      A    C  
ATOM   3314  O2    U A 164    -107.386  55.188 161.665  1.00157.03      A    O  
ATOM   3315  N3    U A 164    -108.654  56.984 161.083  1.00160.66      A    N  
ATOM   3316  C4    U A 164    -109.241  57.859 160.193  1.00159.31      A    C  
ATOM   3317  O4    U A 164    -109.961  58.765 160.616  1.00158.83      A    O  
ATOM   3318  C5    U A 164    -108.910  57.619 158.821  1.00162.02      A    C  
ATOM   3319  C6    U A 164    -108.101  56.601 158.502  1.00162.62      A    C  
ATOM   3320  OP1   U A 164    -107.458  55.301 152.774  1.00169.33      A    O  
ATOM   3321  OP2   U A 164    -108.847  57.025 154.072  1.00169.41      A    O1-
ATOM   3322  P     C A 165    -109.298  51.421 156.501  1.00175.97      A    P  
ATOM   3323  C5'   C A 165    -108.847  49.263 157.958  1.00165.66      A    C  
ATOM   3324  O5'   C A 165    -109.680  50.401 157.664  1.00171.39      A    O  
ATOM   3325  C4'   C A 165    -108.654  49.113 159.448  1.00162.68      A    C  
ATOM   3326  O4'   C A 165    -108.338  50.397 160.049  1.00159.91      A    O  
ATOM   3327  C3'   C A 165    -109.868  48.658 160.236  1.00163.63      A    C  
ATOM   3328  O3'   C A 165    -110.126  47.264 160.104  1.00170.76      A    O  
ATOM   3329  C2'   C A 165    -109.493  49.076 161.654  1.00159.59      A    C  
ATOM   3330  O2'   C A 165    -108.640  48.168 162.324  1.00158.46      A    O  
ATOM   3331  C1'   C A 165    -108.776  50.405 161.402  1.00156.88      A    C  
ATOM   3332  N1    C A 165    -109.638  51.584 161.627  1.00153.43      A    N  
ATOM   3333  C2    C A 165    -109.851  52.025 162.941  1.00155.07      A    C  
ATOM   3334  O2    C A 165    -109.306  51.419 163.878  1.00149.54      A    O  
ATOM   3335  N3    C A 165    -110.661  53.083 163.157  1.00152.63      A    N  
ATOM   3336  C4    C A 165    -111.232  53.711 162.130  1.00157.15      A    C  
ATOM   3337  N4    C A 165    -112.006  54.768 162.399  1.00155.77      A    N  
ATOM   3338  C5    C A 165    -111.030  53.291 160.782  1.00153.86      A    C  
ATOM   3339  C6    C A 165    -110.240  52.227 160.579  1.00151.47      A    C  
ATOM   3340  OP1   C A 165    -109.192  50.679 155.216  1.00175.72      A    O  
ATOM   3341  OP2   C A 165    -110.225  52.579 156.602  1.00176.79      A    O1-
ATOM   3342  P     G A 166    -111.639  46.726 160.124  1.00176.35      A    P  
ATOM   3343  C5'   G A 166    -111.395  46.302 162.726  1.00167.51      A    C  
ATOM   3344  O5'   G A 166    -112.086  46.952 161.638  1.00170.94      A    O  
ATOM   3345  C4'   G A 166    -112.043  46.620 164.054  1.00167.81      A    C  
ATOM   3346  O4'   G A 166    -111.590  47.911 164.554  1.00161.78      A    O  
ATOM   3347  C3'   G A 166    -113.558  46.743 164.059  1.00167.01      A    C  
ATOM   3348  O3'   G A 166    -114.209  45.480 163.956  1.00166.96      A    O  
ATOM   3349  C2'   G A 166    -113.794  47.532 165.342  1.00161.06      A    C  
ATOM   3350  O2'   G A 166    -113.763  46.780 166.540  1.00159.26      A    O  
ATOM   3351  C1'   G A 166    -112.639  48.536 165.284  1.00153.91      A    C  
ATOM   3352  N1    G A 166    -115.240  52.907 165.489  1.00126.85      A    N  
ATOM   3353  C2    G A 166    -115.080  51.949 166.461  1.00131.49      A    C  
ATOM   3354  N2    G A 166    -115.710  52.179 167.628  1.00128.02      A    N  
ATOM   3355  N3    G A 166    -114.373  50.840 166.294  1.00134.42      A    N  
ATOM   3356  C4    G A 166    -113.821  50.773 165.061  1.00134.49      A    C  
ATOM   3357  C5    G A 166    -113.918  51.678 164.025  1.00128.99      A    C  
ATOM   3358  C6    G A 166    -114.686  52.855 164.213  1.00127.41      A    C  
ATOM   3359  O6    G A 166    -114.886  53.781 163.418  1.00126.82      A    O  
ATOM   3360  N7    G A 166    -113.207  51.237 162.917  1.00127.86      A    N  
ATOM   3361  C8    G A 166    -112.698  50.096 163.292  1.00128.76      A    C  
ATOM   3362  N9    G A 166    -113.022  49.758 164.583  1.00139.23      A    N  
ATOM   3363  OP1   G A 166    -111.610  45.266 159.845  1.00176.57      A    O  
ATOM   3364  OP2   G A 166    -112.460  47.616 159.260  1.00177.59      A    O1-
ATOM   3365  P     G A 167    -115.616  45.360 163.184  1.00164.56      A    P  
ATOM   3366  C5'   G A 167    -116.614  45.175 165.623  1.00138.57      A    C  
ATOM   3367  O5'   G A 167    -116.667  45.771 164.309  1.00153.67      A    O  
ATOM   3368  C4'   G A 167    -117.445  45.961 166.611  1.00134.44      A    C  
ATOM   3369  O4'   G A 167    -116.800  47.223 166.936  1.00130.02      A    O  
ATOM   3370  C3'   G A 167    -118.833  46.361 166.143  1.00132.17      A    C  
ATOM   3371  O3'   G A 167    -119.742  45.266 166.230  1.00135.68      A    O  
ATOM   3372  C2'   G A 167    -119.149  47.532 167.069  1.00130.36      A    C  
ATOM   3373  O2'   G A 167    -119.620  47.171 168.354  1.00127.01      A    O  
ATOM   3374  C1'   G A 167    -117.786  48.222 167.157  1.00127.52      A    C  
ATOM   3375  N1    G A 167    -119.069  52.894 165.588  1.00120.38      A    N  
ATOM   3376  C2    G A 167    -119.436  52.247 166.738  1.00118.40      A    C  
ATOM   3377  N2    G A 167    -120.267  52.928 167.548  1.00120.98      A    N  
ATOM   3378  N3    G A 167    -119.051  51.017 167.045  1.00118.88      A    N  
ATOM   3379  C4    G A 167    -118.191  50.515 166.127  1.00121.68      A    C  
ATOM   3380  C5    G A 167    -117.720  51.112 164.973  1.00119.86      A    C  
ATOM   3381  C6    G A 167    -118.135  52.434 164.672  1.00119.11      A    C  
ATOM   3382  O6    G A 167    -117.799  53.152 163.721  1.00121.07      A    O  
ATOM   3383  N7    G A 167    -116.857  50.263 164.296  1.00120.51      A    N  
ATOM   3384  C8    G A 167    -116.827  49.182 165.025  1.00121.74      A    C  
ATOM   3385  N9    G A 167    -117.608  49.268 166.152  1.00123.70      A    N  
ATOM   3386  OP1   G A 167    -115.829  43.929 162.843  1.00165.70      A    O  
ATOM   3387  OP2   G A 167    -115.648  46.378 162.099  1.00160.42      A    O1-
ATOM   3388  P     G A 168    -120.872  45.063 165.105  1.00139.07      A    P  
ATOM   3389  C5'   G A 168    -122.522  46.365 166.717  1.00137.11      A    C  
ATOM   3390  O5'   G A 168    -121.902  46.241 165.417  1.00139.91      A    O  
ATOM   3391  C4'   G A 168    -123.118  47.741 166.921  1.00132.91      A    C  
ATOM   3392  O4'   G A 168    -122.106  48.777 166.817  1.00127.76      A    O  
ATOM   3393  C3'   G A 168    -124.154  48.185 165.906  1.00134.01      A    C  
ATOM   3394  O3'   G A 168    -125.397  47.515 166.094  1.00144.01      A    O  
ATOM   3395  C2'   G A 168    -124.198  49.690 166.150  1.00128.17      A    C  
ATOM   3396  O2'   G A 168    -124.995  50.100 167.244  1.00126.06      A    O  
ATOM   3397  C1'   G A 168    -122.726  49.997 166.435  1.00122.56      A    C  
ATOM   3398  N1    G A 168    -122.231  53.943 163.278  1.00114.66      A    N  
ATOM   3399  C2    G A 168    -123.026  53.818 164.386  1.00112.97      A    C  
ATOM   3400  N2    G A 168    -123.801  54.876 164.674  1.00120.73      A    N  
ATOM   3401  N3    G A 168    -123.079  52.727 165.136  1.00111.67      A    N  
ATOM   3402  C4    G A 168    -122.209  51.782 164.711  1.00111.35      A    C  
ATOM   3403  C5    G A 168    -121.333  51.835 163.646  1.00111.64      A    C  
ATOM   3404  C6    G A 168    -121.287  53.017 162.857  1.00113.28      A    C  
ATOM   3405  O6    G A 168    -120.555  53.282 161.894  1.00116.00      A    O  
ATOM   3406  N7    G A 168    -120.610  50.655 163.544  1.00110.17      A    N  
ATOM   3407  C8    G A 168    -121.055  49.917 164.525  1.00112.26      A    C  
ATOM   3408  N9    G A 168    -122.021  50.542 165.276  1.00114.97      A    N  
ATOM   3409  OP1   G A 168    -121.543  43.760 165.359  1.00137.17      A    O  
ATOM   3410  OP2   G A 168    -120.256  45.315 163.773  1.00137.45      A    O1-
ATOM   3411  P     C A 169    -126.300  47.126 164.823  1.00153.52      A    P  
ATOM   3412  C5'   C A 169    -127.572  49.394 165.281  1.00144.29      A    C  
ATOM   3413  O5'   C A 169    -126.878  48.535 164.351  1.00150.65      A    O  
ATOM   3414  C4'   C A 169    -127.845  50.754 164.684  1.00138.87      A    C  
ATOM   3415  O4'   C A 169    -126.627  51.507 164.469  1.00135.54      A    O  
ATOM   3416  C3'   C A 169    -128.472  50.785 163.303  1.00137.03      A    C  
ATOM   3417  O3'   C A 169    -129.831  50.353 163.327  1.00131.62      A    O  
ATOM   3418  C2'   C A 169    -128.246  52.240 162.884  1.00136.22      A    C  
ATOM   3419  O2'   C A 169    -129.269  53.133 163.277  1.00139.54      A    O  
ATOM   3420  C1'   C A 169    -126.928  52.582 163.593  1.00132.60      A    C  
ATOM   3421  N1    C A 169    -125.803  52.808 162.663  1.00128.44      A    N  
ATOM   3422  C2    C A 169    -125.462  54.127 162.337  1.00127.92      A    C  
ATOM   3423  O2    C A 169    -126.059  55.058 162.898  1.00128.59      A    O  
ATOM   3424  N3    C A 169    -124.482  54.353 161.432  1.00121.30      A    N  
ATOM   3425  C4    C A 169    -123.810  53.326 160.906  1.00120.02      A    C  
ATOM   3426  N4    C A 169    -122.809  53.598 160.065  1.00115.51      A    N  
ATOM   3427  C5    C A 169    -124.147  51.972 161.207  1.00125.08      A    C  
ATOM   3428  C6    C A 169    -125.146  51.761 162.077  1.00126.98      A    C  
ATOM   3429  OP1   C A 169    -127.429  46.284 165.304  1.00151.37      A    O  
ATOM   3430  OP2   C A 169    -125.405  46.607 163.754  1.00152.15      A    O1-
ATOM   3431  P     U A 170    -130.396  49.406 162.156  1.00125.26      A    P  
ATOM   3432  C5'   U A 170    -131.425  51.608 161.121  1.00124.54      A    C  
ATOM   3433  O5'   U A 170    -130.611  50.427 160.950  1.00125.05      A    O  
ATOM   3434  C4'   U A 170    -131.215  52.588 159.989  1.00120.28      A    C  
ATOM   3435  O4'   U A 170    -129.903  53.203 160.078  1.00114.69      A    O  
ATOM   3436  C3'   U A 170    -131.236  52.013 158.583  1.00117.99      A    C  
ATOM   3437  O3'   U A 170    -132.563  51.711 158.167  1.00118.97      A    O  
ATOM   3438  C2'   U A 170    -130.543  53.112 157.785  1.00112.30      A    C  
ATOM   3439  O2'   U A 170    -131.376  54.185 157.395  1.00110.25      A    O  
ATOM   3440  C1'   U A 170    -129.485  53.600 158.781  1.00109.99      A    C  
ATOM   3441  N1    U A 170    -128.144  53.052 158.519  1.00103.09      A    N  
ATOM   3442  C2    U A 170    -127.336  53.741 157.631  1.00 97.83      A    C  
ATOM   3443  O2    U A 170    -127.681  54.773 157.084  1.00 97.18      A    O  
ATOM   3444  N3    U A 170    -126.101  53.179 157.420  1.00 96.26      A    N  
ATOM   3445  C4    U A 170    -125.601  52.024 157.982  1.00 97.12      A    C  
ATOM   3446  O4    U A 170    -124.466  51.647 157.687  1.00 96.56      A    O  
ATOM   3447  C5    U A 170    -126.502  51.359 158.875  1.00 99.81      A    C  
ATOM   3448  C6    U A 170    -127.711  51.886 159.111  1.00102.88      A    C  
ATOM   3449  OP1   U A 170    -131.723  48.890 162.581  1.00123.88      A    O  
ATOM   3450  OP2   U A 170    -129.327  48.443 161.775  1.00124.08      A    O1-
ATOM   3451  P     A A 171    -132.817  50.802 156.870  1.00119.00      A    P  
ATOM   3452  C5'   A A 171    -133.988  52.970 155.953  1.00 98.80      A    C  
ATOM   3453  O5'   A A 171    -133.062  51.888 155.734  1.00109.88      A    O  
ATOM   3454  C4'   A A 171    -133.853  54.003 154.863  1.00 90.26      A    C  
ATOM   3455  O4'   A A 171    -132.607  54.726 155.022  1.00 84.79      A    O  
ATOM   3456  C3'   A A 171    -133.785  53.458 153.442  1.00 85.84      A    C  
ATOM   3457  O3'   A A 171    -135.105  53.178 152.981  1.00 84.70      A    O  
ATOM   3458  C2'   A A 171    -133.102  54.596 152.695  1.00 82.39      A    C  
ATOM   3459  O2'   A A 171    -133.980  55.629 152.297  1.00 83.14      A    O  
ATOM   3460  C1'   A A 171    -132.129  55.128 153.750  1.00 80.58      A    C  
ATOM   3461  N1    A A 171    -127.780  55.384 150.986  1.00 65.12      A    N  
ATOM   3462  C2    A A 171    -128.984  55.946 150.817  1.00 67.54      A    C  
ATOM   3463  N3    A A 171    -130.080  55.835 151.566  1.00 69.84      A    N  
ATOM   3464  C4    A A 171    -129.853  55.033 152.621  1.00 72.38      A    C  
ATOM   3465  C5    A A 171    -128.669  54.385 152.930  1.00 69.39      A    C  
ATOM   3466  C6    A A 171    -127.582  54.591 152.062  1.00 64.58      A    C  
ATOM   3467  N6    A A 171    -126.383  54.034 152.231  1.00 62.66      A    N  
ATOM   3468  N7    A A 171    -128.805  53.646 154.097  1.00 73.82      A    N  
ATOM   3469  C8    A A 171    -130.048  53.852 154.457  1.00 76.97      A    C  
ATOM   3470  N9    A A 171    -130.742  54.676 153.607  1.00 76.87      A    N  
ATOM   3471  OP1   A A 171    -134.091  50.062 157.069  1.00119.08      A    O  
ATOM   3472  OP2   A A 171    -131.569  50.049 156.567  1.00117.85      A    O1-
ATOM   3473  P     A A 172    -135.394  51.887 152.066  1.00 82.87      A    P  
ATOM   3474  C5'   A A 172    -135.473  53.601 150.071  1.00 71.91      A    C  
ATOM   3475  O5'   A A 172    -134.954  52.374 150.618  1.00 77.40      A    O  
ATOM   3476  C4'   A A 172    -134.572  54.094 148.970  1.00 65.73      A    C  
ATOM   3477  O4'   A A 172    -133.340  54.609 149.531  1.00 63.70      A    O  
ATOM   3478  C3'   A A 172    -134.124  53.026 147.984  1.00 61.74      A    C  
ATOM   3479  O3'   A A 172    -135.152  52.942 147.018  1.00 61.38      A    O  
ATOM   3480  C2'   A A 172    -132.835  53.611 147.426  1.00 61.27      A    C  
ATOM   3481  O2'   A A 172    -133.014  54.498 146.341  1.00 63.09      A    O  
ATOM   3482  C1'   A A 172    -132.268  54.333 148.650  1.00 61.43      A    C  
ATOM   3483  N1    A A 172    -127.322  52.990 148.879  1.00 59.42      A    N  
ATOM   3484  C2    A A 172    -128.006  53.768 148.031  1.00 58.27      A    C  
ATOM   3485  N3    A A 172    -129.301  54.073 148.027  1.00 57.71      A    N  
ATOM   3486  C4    A A 172    -129.934  53.470 149.050  1.00 57.57      A    C  
ATOM   3487  C5    A A 172    -129.366  52.645 150.004  1.00 56.96      A    C  
ATOM   3488  C6    A A 172    -127.988  52.395 149.894  1.00 58.56      A    C  
ATOM   3489  N6    A A 172    -127.307  51.619 150.737  1.00 62.22      A    N  
ATOM   3490  N7    A A 172    -130.324  52.214 150.911  1.00 57.11      A    N  
ATOM   3491  C8    A A 172    -131.431  52.775 150.490  1.00 58.18      A    C  
ATOM   3492  N9    A A 172    -131.265  53.556 149.373  1.00 59.25      A    N  
ATOM   3493  OP1   A A 172    -136.864  51.660 152.040  1.00 82.01      A    O  
ATOM   3494  OP2   A A 172    -134.485  50.788 152.496  1.00 82.09      A    O1-
ATOM   3495  P     U A 173    -135.249  51.679 146.077  1.00 61.53      A    P  
ATOM   3496  C5'   U A 173    -134.404  51.331 143.607  1.00 58.16      A    C  
ATOM   3497  O5'   U A 173    -134.521  52.191 144.755  1.00 60.57      A    O  
ATOM   3498  C4'   U A 173    -133.445  51.890 142.582  1.00 53.63      A    C  
ATOM   3499  O4'   U A 173    -134.044  52.968 141.813  1.00 52.77      A    O  
ATOM   3500  C3'   U A 173    -132.114  52.434 143.086  1.00 52.84      A    C  
ATOM   3501  O3'   U A 173    -131.203  51.948 142.119  1.00 59.21      A    O  
ATOM   3502  C2'   U A 173    -132.271  53.936 142.901  1.00 51.05      A    C  
ATOM   3503  O2'   U A 173    -131.029  54.588 142.753  1.00 50.80      A    O  
ATOM   3504  C1'   U A 173    -133.068  53.960 141.605  1.00 51.63      A    C  
ATOM   3505  N1    U A 173    -133.730  55.223 141.247  1.00 52.14      A    N  
ATOM   3506  C2    U A 173    -133.105  56.041 140.318  1.00 53.19      A    C  
ATOM   3507  O2    U A 173    -132.032  55.769 139.807  1.00 55.14      A    O  
ATOM   3508  N3    U A 173    -133.789  57.190 140.011  1.00 52.88      A    N  
ATOM   3509  C4    U A 173    -135.007  57.596 140.514  1.00 53.32      A    C  
ATOM   3510  O4    U A 173    -135.489  58.668 140.144  1.00 55.10      A    O  
ATOM   3511  C5    U A 173    -135.588  56.697 141.464  1.00 52.68      A    C  
ATOM   3512  C6    U A 173    -134.947  55.569 141.787  1.00 51.45      A    C  
ATOM   3513  OP1   U A 173    -136.691  51.439 145.794  1.00 60.66      A    O  
ATOM   3514  OP2   U A 173    -134.429  50.589 146.676  1.00 61.14      A    O1-
ATOM   3515  P     C A 174    -130.296  50.698 142.454  1.00 66.54      A    P  
ATOM   3516  C5'   C A 174    -128.039  51.594 143.485  1.00 63.03      A    C  
ATOM   3517  O5'   C A 174    -129.420  51.259 143.657  1.00 63.98      A    O  
ATOM   3518  C4'   C A 174    -127.215  50.734 144.399  1.00 62.86      A    C  
ATOM   3519  O4'   C A 174    -127.441  51.154 145.769  1.00 62.95      A    O  
ATOM   3520  C3'   C A 174    -127.573  49.260 144.364  1.00 64.71      A    C  
ATOM   3521  O3'   C A 174    -126.802  48.657 143.332  1.00 73.32      A    O  
ATOM   3522  C2'   C A 174    -127.190  48.799 145.761  1.00 64.81      A    C  
ATOM   3523  O2'   C A 174    -125.814  48.516 145.901  1.00 67.53      A    O  
ATOM   3524  C1'   C A 174    -127.554  50.019 146.608  1.00 66.32      A    C  
ATOM   3525  N1    C A 174    -128.914  49.995 147.187  1.00 72.63      A    N  
ATOM   3526  C2    C A 174    -129.181  49.177 148.299  1.00 75.66      A    C  
ATOM   3527  O2    C A 174    -128.274  48.459 148.754  1.00 75.75      A    O  
ATOM   3528  N3    C A 174    -130.431  49.157 148.815  1.00 79.00      A    N  
ATOM   3529  C4    C A 174    -131.380  49.945 148.302  1.00 80.77      A    C  
ATOM   3530  N4    C A 174    -132.597  49.899 148.849  1.00 85.64      A    N  
ATOM   3531  C5    C A 174    -131.135  50.787 147.177  1.00 77.77      A    C  
ATOM   3532  C6    C A 174    -129.896  50.794 146.668  1.00 74.83      A    C  
ATOM   3533  OP1   C A 174    -129.470  50.397 141.249  1.00 66.55      A    O  
ATOM   3534  OP2   C A 174    -131.166  49.632 143.022  1.00 67.55      A    O1-
ATOM   3535  P     C A 175    -127.408  47.464 142.437  1.00 81.65      A    P  
ATOM   3536  C5'   C A 175    -125.820  45.936 143.895  1.00 76.95      A    C  
ATOM   3537  O5'   C A 175    -127.124  46.174 143.327  1.00 78.78      A    O  
ATOM   3538  C4'   C A 175    -125.922  44.989 145.065  1.00 75.85      A    C  
ATOM   3539  O4'   C A 175    -126.562  45.644 146.190  1.00 75.71      A    O  
ATOM   3540  C3'   C A 175    -126.791  43.768 144.834  1.00 77.60      A    C  
ATOM   3541  O3'   C A 175    -126.106  42.814 144.032  1.00 81.68      A    O  
ATOM   3542  C2'   C A 175    -127.111  43.333 146.260  1.00 76.58      A    C  
ATOM   3543  O2'   C A 175    -126.090  42.596 146.902  1.00 75.93      A    O  
ATOM   3544  C1'   C A 175    -127.269  44.684 146.961  1.00 75.14      A    C  
ATOM   3545  N1    C A 175    -128.664  45.143 147.141  1.00 76.93      A    N  
ATOM   3546  C2    C A 175    -129.458  44.540 148.125  1.00 79.04      A    C  
ATOM   3547  O2    C A 175    -128.977  43.634 148.825  1.00 83.29      A    O  
ATOM   3548  N3    C A 175    -130.738  44.930 148.261  1.00 81.67      A    N  
ATOM   3549  C4    C A 175    -131.202  45.965 147.566  1.00 81.01      A    C  
ATOM   3550  N4    C A 175    -132.449  46.378 147.820  1.00 85.35      A    N  
ATOM   3551  C5    C A 175    -130.423  46.600 146.555  1.00 80.63      A    C  
ATOM   3552  C6    C A 175    -129.168  46.163 146.380  1.00 78.30      A    C  
ATOM   3553  OP1   C A 175    -126.597  47.370 141.195  1.00 81.32      A    O  
ATOM   3554  OP2   C A 175    -128.882  47.642 142.332  1.00 80.78      A    O1-
ATOM   3555  P     C A 176    -126.876  42.080 142.836  1.00 84.36      A    P  
ATOM   3556  C5'   C A 176    -127.032  40.005 144.442  1.00 96.67      A    C  
ATOM   3557  O5'   C A 176    -127.711  40.954 143.596  1.00 89.03      A    O  
ATOM   3558  C4'   C A 176    -127.940  39.473 145.528  1.00 97.71      A    C  
ATOM   3559  O4'   C A 176    -128.558  40.545 146.282  1.00 97.21      A    O  
ATOM   3560  C3'   C A 176    -129.129  38.653 145.069  1.00 98.46      A    C  
ATOM   3561  O3'   C A 176    -128.673  37.359 144.697  1.00101.29      A    O  
ATOM   3562  C2'   C A 176    -130.018  38.667 146.310  1.00 99.59      A    C  
ATOM   3563  O2'   C A 176    -129.687  37.700 147.290  1.00103.10      A    O  
ATOM   3564  C1'   C A 176    -129.751  40.064 146.880  1.00 96.25      A    C  
ATOM   3565  N1    C A 176    -130.838  41.034 146.633  1.00 92.57      A    N  
ATOM   3566  C2    C A 176    -132.022  40.942 147.381  1.00 92.53      A    C  
ATOM   3567  O2    C A 176    -132.128  40.066 148.257  1.00 94.50      A    O  
ATOM   3568  N3    C A 176    -133.034  41.784 147.104  1.00 91.89      A    N  
ATOM   3569  C4    C A 176    -132.863  42.778 146.238  1.00 92.25      A    C  
ATOM   3570  N4    C A 176    -133.867  43.649 146.089  1.00 97.96      A    N  
ATOM   3571  C5    C A 176    -131.673  42.904 145.464  1.00 90.52      A    C  
ATOM   3572  C6    C A 176    -130.694  42.016 145.690  1.00 90.12      A    C  
ATOM   3573  OP1   C A 176    -125.858  41.423 141.972  1.00 84.35      A    O  
ATOM   3574  OP2   C A 176    -127.835  43.046 142.237  1.00 84.22      A    O1-
ATOM   3575  P     C A 177    -129.379  36.569 143.499  1.00103.81      A    P  
ATOM   3576  C5'   C A 177    -130.502  35.119 145.388  1.00114.19      A    C  
ATOM   3577  O5'   C A 177    -130.656  35.934 144.207  1.00107.85      A    O  
ATOM   3578  C4'   C A 177    -131.810  34.967 146.128  1.00116.37      A    C  
ATOM   3579  O4'   C A 177    -132.210  36.213 146.762  1.00112.65      A    O  
ATOM   3580  C3'   C A 177    -133.021  34.611 145.285  1.00114.30      A    C  
ATOM   3581  O3'   C A 177    -132.953  33.265 144.823  1.00118.22      A    O  
ATOM   3582  C2'   C A 177    -134.158  34.958 146.241  1.00109.65      A    C  
ATOM   3583  O2'   C A 177    -134.425  33.982 147.230  1.00106.05      A    O  
ATOM   3584  C1'   C A 177    -133.628  36.241 146.888  1.00106.97      A    C  
ATOM   3585  N1    C A 177    -134.148  37.477 146.262  1.00103.16      A    N  
ATOM   3586  C2    C A 177    -135.435  37.918 146.603  1.00103.23      A    C  
ATOM   3587  O2    C A 177    -136.086  37.292 147.452  1.00104.93      A    O  
ATOM   3588  N3    C A 177    -135.949  38.993 145.970  1.00 99.50      A    N  
ATOM   3589  C4    C A 177    -135.182  39.718 145.158  1.00100.00      A    C  
ATOM   3590  N4    C A 177    -135.702  40.839 144.647  1.00100.97      A    N  
ATOM   3591  C5    C A 177    -133.871  39.297 144.784  1.00101.45      A    C  
ATOM   3592  C6    C A 177    -133.400  38.175 145.354  1.00101.30      A    C  
ATOM   3593  OP1   C A 177    -128.482  35.456 143.099  1.00104.24      A    O  
ATOM   3594  OP2   C A 177    -129.818  37.560 142.480  1.00104.98      A    O1-
ATOM   3595  P     C A 178    -133.491  32.891 143.355  1.00119.94      A    P  
ATOM   3596  C5'   C A 178    -135.617  32.065 144.699  1.00130.16      A    C  
ATOM   3597  O5'   C A 178    -135.067  32.793 143.575  1.00127.45      A    O  
ATOM   3598  C4'   C A 178    -137.019  32.529 145.032  1.00126.19      A    C  
ATOM   3599  O4'   C A 178    -137.031  33.904 145.503  1.00122.68      A    O  
ATOM   3600  C3'   C A 178    -138.012  32.568 143.886  1.00124.48      A    C  
ATOM   3601  O3'   C A 178    -138.397  31.268 143.460  1.00125.10      A    O  
ATOM   3602  C2'   C A 178    -139.125  33.427 144.476  1.00120.83      A    C  
ATOM   3603  O2'   C A 178    -140.028  32.736 145.317  1.00120.44      A    O  
ATOM   3604  C1'   C A 178    -138.319  34.462 145.271  1.00117.96      A    C  
ATOM   3605  N1    C A 178    -138.181  35.755 144.565  1.00111.97      A    N  
ATOM   3606  C2    C A 178    -139.279  36.627 144.549  1.00110.26      A    C  
ATOM   3607  O2    C A 178    -140.310  36.315 145.162  1.00107.71      A    O  
ATOM   3608  N3    C A 178    -139.205  37.762 143.825  1.00104.97      A    N  
ATOM   3609  C4    C A 178    -138.048  38.126 143.271  1.00102.38      A    C  
ATOM   3610  N4    C A 178    -137.999  39.316 142.661  1.00103.43      A    N  
ATOM   3611  C5    C A 178    -136.914  37.261 143.260  1.00104.38      A    C  
ATOM   3612  C6    C A 178    -137.024  36.093 143.914  1.00108.13      A    C  
ATOM   3613  OP1   C A 178    -132.975  31.544 143.007  1.00119.83      A    O  
ATOM   3614  OP2   C A 178    -133.214  34.035 142.447  1.00119.37      A    O1-
ATOM   3615  P     A A 179    -138.482  30.940 141.895  1.00124.60      A    P  
ATOM   3616  C5'   A A 179    -141.075  31.384 142.071  1.00119.48      A    C  
ATOM   3617  O5'   A A 179    -139.811  31.699 141.451  1.00122.92      A    O  
ATOM   3618  C4'   A A 179    -142.116  32.429 141.748  1.00117.97      A    C  
ATOM   3619  O4'   A A 179    -141.743  33.724 142.290  1.00114.33      A    O  
ATOM   3620  C3'   A A 179    -142.348  32.736 140.275  1.00119.43      A    C  
ATOM   3621  O3'   A A 179    -143.032  31.685 139.592  1.00127.70      A    O  
ATOM   3622  C2'   A A 179    -143.100  34.059 140.364  1.00116.48      A    C  
ATOM   3623  O2'   A A 179    -144.485  33.944 140.624  1.00115.38      A    O  
ATOM   3624  C1'   A A 179    -142.371  34.747 141.526  1.00113.94      A    C  
ATOM   3625  N1    A A 179    -141.414  39.020 138.815  1.00100.13      A    N  
ATOM   3626  C2    A A 179    -142.548  38.360 139.084  1.00103.06      A    C  
ATOM   3627  N3    A A 179    -142.730  37.252 139.802  1.00107.86      A    N  
ATOM   3628  C4    A A 179    -141.558  36.807 140.293  1.00111.01      A    C  
ATOM   3629  C5    A A 179    -140.311  37.377 140.105  1.00108.17      A    C  
ATOM   3630  C6    A A 179    -140.253  38.542 139.316  1.00102.85      A    C  
ATOM   3631  N6    A A 179    -139.125  39.204 139.053  1.00103.68      A    N  
ATOM   3632  N7    A A 179    -139.331  36.638 140.753  1.00109.93      A    N  
ATOM   3633  C8    A A 179    -139.995  35.655 141.311  1.00111.49      A    C  
ATOM   3634  N9    A A 179    -141.348  35.695 141.074  1.00113.12      A    N  
ATOM   3635  OP1   A A 179    -138.690  29.474 141.749  1.00124.14      A    O  
ATOM   3636  OP2   A A 179    -137.327  31.588 141.215  1.00121.34      A    O1-
ATOM   3637  P     U A 180    -142.544  31.215 138.128  1.00134.71      A    P  
ATOM   3638  C5'   U A 180    -144.638  32.458 137.088  1.00136.03      A    C  
ATOM   3639  O5'   U A 180    -143.205  32.302 137.165  1.00135.40      A    O  
ATOM   3640  C4'   U A 180    -145.004  33.804 136.504  1.00137.04      A    C  
ATOM   3641  O4'   U A 180    -144.360  34.866 137.261  1.00134.19      A    O  
ATOM   3642  C3'   U A 180    -144.563  34.053 135.069  1.00139.15      A    C  
ATOM   3643  O3'   U A 180    -145.451  33.475 134.116  1.00145.02      A    O  
ATOM   3644  C2'   U A 180    -144.554  35.577 135.000  1.00135.50      A    C  
ATOM   3645  O2'   U A 180    -145.814  36.171 134.753  1.00132.63      A    O  
ATOM   3646  C1'   U A 180    -144.041  35.946 136.395  1.00131.37      A    C  
ATOM   3647  N1    U A 180    -142.588  36.195 136.459  1.00123.71      A    N  
ATOM   3648  C2    U A 180    -142.088  37.325 135.830  1.00119.94      A    C  
ATOM   3649  O2    U A 180    -142.790  38.116 135.224  1.00120.98      A    O  
ATOM   3650  N3    U A 180    -140.730  37.494 135.947  1.00116.98      A    N  
ATOM   3651  C4    U A 180    -139.839  36.676 136.607  1.00116.59      A    C  
ATOM   3652  O4    U A 180    -138.642  36.970 136.624  1.00116.43      A    O  
ATOM   3653  C5    U A 180    -140.431  35.530 137.231  1.00117.09      A    C  
ATOM   3654  C6    U A 180    -141.753  35.335 137.139  1.00118.94      A    C  
ATOM   3655  OP1   U A 180    -143.149  29.887 137.846  1.00133.87      A    O  
ATOM   3656  OP2   U A 180    -141.066  31.371 138.049  1.00133.60      A    O1-
ATOM   3657  P     G A 181    -144.976  33.264 132.594  1.00150.51      A    P  
ATOM   3658  C5'   G A 181    -144.817  35.233 130.792  1.00126.97      A    C  
ATOM   3659  O5'   G A 181    -144.589  34.743 132.131  1.00141.04      A    O  
ATOM   3660  C4'   G A 181    -143.538  35.169 129.993  1.00118.12      A    C  
ATOM   3661  O4'   G A 181    -142.435  35.573 130.841  1.00110.56      A    O  
ATOM   3662  C3'   G A 181    -143.193  33.771 129.467  1.00119.34      A    C  
ATOM   3663  O3'   G A 181    -143.604  33.441 128.127  1.00128.97      A    O  
ATOM   3664  C2'   G A 181    -141.773  33.483 129.991  1.00113.18      A    C  
ATOM   3665  O2'   G A 181    -140.883  32.915 129.051  1.00110.30      A    O  
ATOM   3666  C1'   G A 181    -141.286  34.854 130.472  1.00108.42      A    C  
ATOM   3667  N1    G A 181    -137.329  36.813 133.019  1.00 85.44      A    N  
ATOM   3668  C2    G A 181    -137.933  37.270 131.873  1.00 87.18      A    C  
ATOM   3669  N2    G A 181    -137.415  38.384 131.337  1.00 85.33      A    N  
ATOM   3670  N3    G A 181    -138.965  36.676 131.293  1.00 92.75      A    N  
ATOM   3671  C4    G A 181    -139.359  35.575 131.970  1.00 97.38      A    C  
ATOM   3672  C5    G A 181    -138.824  35.037 133.123  1.00 92.84      A    C  
ATOM   3673  C6    G A 181    -137.715  35.681 133.729  1.00 86.39      A    C  
ATOM   3674  O6    G A 181    -137.102  35.358 134.754  1.00 85.03      A    O  
ATOM   3675  N7    G A 181    -139.515  33.895 133.501  1.00 99.03      A    N  
ATOM   3676  C8    G A 181    -140.441  33.761 132.591  1.00105.36      A    C  
ATOM   3677  N9    G A 181    -140.408  34.749 131.635  1.00104.33      A    N  
ATOM   3678  OP1   G A 181    -146.149  32.787 131.815  1.00152.37      A    O  
ATOM   3679  OP2   G A 181    -143.734  32.444 132.612  1.00149.45      A    O1-
ATOM   3680  P     U A 182    -142.883  34.046 126.814  1.00136.52      A    P  
ATOM   3681  C5'   U A 182    -144.847  35.772 126.346  1.00129.97      A    C  
ATOM   3682  O5'   U A 182    -144.108  34.591 125.949  1.00134.55      A    O  
ATOM   3683  C4'   U A 182    -144.573  36.939 125.417  1.00126.95      A    C  
ATOM   3684  O4'   U A 182    -144.255  38.113 126.211  1.00123.22      A    O  
ATOM   3685  C3'   U A 182    -143.402  36.788 124.453  1.00126.84      A    C  
ATOM   3686  O3'   U A 182    -143.797  36.133 123.248  1.00128.06      A    O  
ATOM   3687  C2'   U A 182    -142.989  38.235 124.191  1.00125.44      A    C  
ATOM   3688  O2'   U A 182    -143.670  38.867 123.123  1.00126.64      A    O  
ATOM   3689  C1'   U A 182    -143.293  38.907 125.535  1.00122.51      A    C  
ATOM   3690  N1    U A 182    -142.114  39.074 126.406  1.00116.97      A    N  
ATOM   3691  C2    U A 182    -141.200  40.066 126.086  1.00113.96      A    C  
ATOM   3692  O2    U A 182    -141.326  40.802 125.121  1.00114.57      A    O  
ATOM   3693  N3    U A 182    -140.128  40.158 126.939  1.00110.26      A    N  
ATOM   3694  C4    U A 182    -139.880  39.388 128.057  1.00109.53      A    C  
ATOM   3695  O4    U A 182    -138.865  39.596 128.724  1.00109.81      A    O  
ATOM   3696  C5    U A 182    -140.870  38.389 128.323  1.00112.47      A    C  
ATOM   3697  C6    U A 182    -141.930  38.272 127.512  1.00115.83      A    C  
ATOM   3698  OP1   U A 182    -142.249  32.921 126.079  1.00132.94      A    O  
ATOM   3699  OP2   U A 182    -142.066  35.218 127.210  1.00137.52      A    O1-
ATOM   3700  P     G A 183    -142.786  35.135 122.483  1.00128.68      A    P  
ATOM   3701  C5'   G A 183    -140.208  35.573 122.877  1.00105.22      A    C  
ATOM   3702  O5'   G A 183    -141.460  36.009 122.320  1.00118.91      A    O  
ATOM   3703  C4'   G A 183    -139.379  36.754 123.325  1.00 94.43      A    C  
ATOM   3704  O4'   G A 183    -139.788  37.135 124.668  1.00 89.41      A    O  
ATOM   3705  C3'   G A 183    -137.887  36.469 123.418  1.00 90.59      A    C  
ATOM   3706  O3'   G A 183    -137.280  36.819 122.179  1.00 98.80      A    O  
ATOM   3707  C2'   G A 183    -137.446  37.374 124.561  1.00 83.76      A    C  
ATOM   3708  O2'   G A 183    -137.276  38.722 124.187  1.00 82.63      A    O  
ATOM   3709  C1'   G A 183    -138.648  37.279 125.497  1.00 83.04      A    C  
ATOM   3710  N1    G A 183    -136.548  35.311 129.689  1.00 74.31      A    N  
ATOM   3711  C2    G A 183    -136.262  36.489 129.050  1.00 77.39      A    C  
ATOM   3712  N2    G A 183    -135.298  37.239 129.606  1.00 77.18      A    N  
ATOM   3713  N3    G A 183    -136.880  36.905 127.957  1.00 78.32      A    N  
ATOM   3714  C4    G A 183    -137.816  36.023 127.542  1.00 78.04      A    C  
ATOM   3715  C5    G A 183    -138.173  34.818 128.109  1.00 76.05      A    C  
ATOM   3716  C6    G A 183    -137.507  34.390 129.285  1.00 74.49      A    C  
ATOM   3717  O6    G A 183    -137.679  33.352 129.935  1.00 75.36      A    O  
ATOM   3718  N7    G A 183    -139.180  34.207 127.375  1.00 78.43      A    N  
ATOM   3719  C8    G A 183    -139.411  35.034 126.393  1.00 82.87      A    C  
ATOM   3720  N9    G A 183    -138.617  36.157 126.433  1.00 81.57      A    N  
ATOM   3721  OP1   G A 183    -143.316  34.909 121.114  1.00129.02      A    O  
ATOM   3722  OP2   G A 183    -142.532  33.966 123.368  1.00126.08      A    O1-
ATOM   3723  P     G A 184    -136.784  35.674 121.163  1.00108.36      A    P  
ATOM   3724  C5'   G A 184    -134.254  36.188 121.650  1.00 89.38      A    C  
ATOM   3725  O5'   G A 184    -135.359  35.276 121.751  1.00 99.55      A    O  
ATOM   3726  C4'   G A 184    -133.557  36.336 122.980  1.00 79.10      A    C  
ATOM   3727  O4'   G A 184    -134.519  36.373 124.067  1.00 74.37      A    O  
ATOM   3728  C3'   G A 184    -132.637  35.200 123.376  1.00 76.18      A    C  
ATOM   3729  O3'   G A 184    -131.430  35.216 122.623  1.00 78.80      A    O  
ATOM   3730  C2'   G A 184    -132.487  35.453 124.870  1.00 73.75      A    C  
ATOM   3731  O2'   G A 184    -131.570  36.472 125.217  1.00 73.63      A    O  
ATOM   3732  C1'   G A 184    -133.918  35.853 125.244  1.00 71.52      A    C  
ATOM   3733  N1    G A 184    -134.513  32.347 128.863  1.00 65.96      A    N  
ATOM   3734  C2    G A 184    -133.615  33.380 128.793  1.00 66.31      A    C  
ATOM   3735  N2    G A 184    -132.744  33.477 129.807  1.00 67.60      A    N  
ATOM   3736  N3    G A 184    -133.555  34.239 127.788  1.00 66.86      A    N  
ATOM   3737  C4    G A 184    -134.498  33.989 126.854  1.00 67.00      A    C  
ATOM   3738  C5    G A 184    -135.449  32.992 126.836  1.00 67.56      A    C  
ATOM   3739  C6    G A 184    -135.500  32.075 127.920  1.00 67.06      A    C  
ATOM   3740  O6    G A 184    -136.269  31.121 128.092  1.00 67.62      A    O  
ATOM   3741  N7    G A 184    -136.232  33.077 125.693  1.00 69.40      A    N  
ATOM   3742  C8    G A 184    -135.747  34.102 125.045  1.00 68.78      A    C  
ATOM   3743  N9    G A 184    -134.702  34.708 125.699  1.00 68.64      A    N  
ATOM   3744  OP1   G A 184    -136.608  36.293 119.819  1.00106.77      A    O  
ATOM   3745  OP2   G A 184    -137.669  34.488 121.309  1.00110.49      A    O1-
ATOM   3746  P     A A 185    -130.809  33.840 122.066  1.00 81.94      A    P  
ATOM   3747  C5'   A A 185    -128.956  34.248 123.886  1.00 79.10      A    C  
ATOM   3748  O5'   A A 185    -129.904  33.350 123.279  1.00 80.32      A    O  
ATOM   3749  C4'   A A 185    -128.422  33.665 125.169  1.00 72.20      A    C  
ATOM   3750  O4'   A A 185    -129.443  33.739 126.200  1.00 70.09      A    O  
ATOM   3751  C3'   A A 185    -128.046  32.191 125.113  1.00 69.12      A    C  
ATOM   3752  O3'   A A 185    -126.765  32.004 124.524  1.00 68.66      A    O  
ATOM   3753  C2'   A A 185    -128.148  31.792 126.576  1.00 69.45      A    C  
ATOM   3754  O2'   A A 185    -127.037  32.183 127.358  1.00 70.39      A    O  
ATOM   3755  C1'   A A 185    -129.392  32.573 127.005  1.00 68.29      A    C  
ATOM   3756  N1    A A 185    -132.302  28.676 128.677  1.00 69.70      A    N  
ATOM   3757  C2    A A 185    -131.107  29.140 129.068  1.00 66.19      A    C  
ATOM   3758  N3    A A 185    -130.407  30.168 128.594  1.00 64.54      A    N  
ATOM   3759  C4    A A 185    -131.055  30.752 127.569  1.00 65.18      A    C  
ATOM   3760  C5    A A 185    -132.283  30.385 127.048  1.00 66.69      A    C  
ATOM   3761  C6    A A 185    -132.929  29.289 127.648  1.00 69.99      A    C  
ATOM   3762  N6    A A 185    -134.115  28.819 127.251  1.00 74.85      A    N  
ATOM   3763  N7    A A 185    -132.638  31.216 125.995  1.00 65.79      A    N  
ATOM   3764  C8    A A 185    -131.633  32.051 125.901  1.00 65.26      A    C  
ATOM   3765  N9    A A 185    -130.641  31.831 126.826  1.00 65.68      A    N  
ATOM   3766  OP1   A A 185    -129.930  34.163 120.908  1.00 80.71      A    O  
ATOM   3767  OP2   A A 185    -131.911  32.855 121.901  1.00 82.55      A    O1-
ATOM   3768  P     C A 186    -126.557  30.889 123.385  1.00 70.69      A    P  
ATOM   3769  C5'   C A 186    -125.403  29.591 125.381  1.00 63.61      A    C  
ATOM   3770  O5'   C A 186    -126.265  29.570 124.227  1.00 67.29      A    O  
ATOM   3771  C4'   C A 186    -125.551  28.308 126.151  1.00 61.23      A    C  
ATOM   3772  O4'   C A 186    -126.721  28.402 127.012  1.00 61.64      A    O  
ATOM   3773  C3'   C A 186    -125.826  27.083 125.296  1.00 63.91      A    C  
ATOM   3774  O3'   C A 186    -124.674  26.529 124.669  1.00 67.30      A    O  
ATOM   3775  C2'   C A 186    -126.511  26.164 126.293  1.00 64.53      A    C  
ATOM   3776  O2'   C A 186    -125.578  25.555 127.161  1.00 65.73      A    O  
ATOM   3777  C1'   C A 186    -127.403  27.156 127.036  1.00 63.24      A    C  
ATOM   3778  N1    C A 186    -128.741  27.325 126.420  1.00 66.86      A    N  
ATOM   3779  C2    C A 186    -129.784  26.482 126.827  1.00 68.59      A    C  
ATOM   3780  O2    C A 186    -129.561  25.625 127.698  1.00 71.93      A    O  
ATOM   3781  N3    C A 186    -131.004  26.617 126.254  1.00 73.15      A    N  
ATOM   3782  C4    C A 186    -131.208  27.555 125.325  1.00 71.72      A    C  
ATOM   3783  N4    C A 186    -132.429  27.655 124.792  1.00 71.68      A    N  
ATOM   3784  C5    C A 186    -130.163  28.420 124.887  1.00 73.00      A    C  
ATOM   3785  C6    C A 186    -128.958  28.273 125.456  1.00 70.58      A    C  
ATOM   3786  OP1   C A 186    -125.332  31.230 122.615  1.00 71.13      A    O  
ATOM   3787  OP2   C A 186    -127.844  30.700 122.664  1.00 71.41      A    O1-
ATOM   3788  P     C A 187    -124.765  25.924 123.172  1.00 69.30      A    P  
ATOM   3789  C5'   C A 187    -123.978  23.832 124.614  1.00 78.38      A    C  
ATOM   3790  O5'   C A 187    -124.551  24.361 123.396  1.00 72.02      A    O  
ATOM   3791  C4'   C A 187    -124.692  22.565 125.023  1.00 85.11      A    C  
ATOM   3792  O4'   C A 187    -125.883  22.912 125.779  1.00 85.51      A    O  
ATOM   3793  C3'   C A 187    -125.194  21.713 123.866  1.00 90.69      A    C  
ATOM   3794  O3'   C A 187    -124.181  20.833 123.384  1.00 97.84      A    O  
ATOM   3795  C2'   C A 187    -126.386  20.977 124.471  1.00 92.00      A    C  
ATOM   3796  O2'   C A 187    -126.064  19.752 125.094  1.00 97.72      A    O  
ATOM   3797  C1'   C A 187    -126.923  21.997 125.479  1.00 88.07      A    C  
ATOM   3798  N1    C A 187    -128.115  22.745 125.023  1.00 86.31      A    N  
ATOM   3799  C2    C A 187    -129.336  22.512 125.666  1.00 85.04      A    C  
ATOM   3800  O2    C A 187    -129.372  21.731 126.631  1.00 85.92      A    O  
ATOM   3801  N3    C A 187    -130.433  23.188 125.262  1.00 84.46      A    N  
ATOM   3802  C4    C A 187    -130.357  24.045 124.244  1.00 84.42      A    C  
ATOM   3803  N4    C A 187    -131.472  24.698 123.898  1.00 84.84      A    N  
ATOM   3804  C5    C A 187    -129.128  24.309 123.573  1.00 84.83      A    C  
ATOM   3805  C6    C A 187    -128.044  23.631 123.981  1.00 87.34      A    C  
ATOM   3806  OP1   C A 187    -123.601  26.426 122.399  1.00 70.41      A    O  
ATOM   3807  OP2   C A 187    -126.139  26.149 122.647  1.00 67.75      A    O1-
ATOM   3808  P     C A 188    -124.122  20.448 121.825  1.00105.12      A    P  
ATOM   3809  C5'   C A 188    -125.325  18.126 122.222  1.00115.64      A    C  
ATOM   3810  O5'   C A 188    -125.358  19.453 121.654  1.00110.14      A    O  
ATOM   3811  C4'   C A 188    -126.703  17.503 122.251  1.00117.87      A    C  
ATOM   3812  O4'   C A 188    -127.604  18.283 123.090  1.00114.19      A    O  
ATOM   3813  C3'   C A 188    -127.440  17.421 120.925  1.00120.29      A    C  
ATOM   3814  O3'   C A 188    -126.941  16.426 120.038  1.00127.00      A    O  
ATOM   3815  C2'   C A 188    -128.884  17.241 121.384  1.00117.21      A    C  
ATOM   3816  O2'   C A 188    -129.234  15.923 121.760  1.00116.16      A    O  
ATOM   3817  C1'   C A 188    -128.931  18.187 122.587  1.00111.33      A    C  
ATOM   3818  N1    C A 188    -129.405  19.539 122.229  1.00106.77      A    N  
ATOM   3819  C2    C A 188    -130.777  19.817 122.284  1.00107.93      A    C  
ATOM   3820  O2    C A 188    -131.564  18.919 122.626  1.00114.09      A    O  
ATOM   3821  N3    C A 188    -131.215  21.043 121.923  1.00110.63      A    N  
ATOM   3822  C4    C A 188    -130.343  21.983 121.552  1.00107.14      A    C  
ATOM   3823  N4    C A 188    -130.823  23.178 121.205  1.00114.20      A    N  
ATOM   3824  C5    C A 188    -128.944  21.721 121.468  1.00105.39      A    C  
ATOM   3825  C6    C A 188    -128.522  20.501 121.820  1.00102.96      A    C  
ATOM   3826  OP1   C A 188    -122.862  19.697 121.587  1.00106.28      A    O  
ATOM   3827  OP2   C A 188    -124.394  21.674 121.030  1.00105.96      A    O1-
ATOM   3828  P     G A 189    -126.901  16.724 118.462  1.00135.06      A    P  
ATOM   3829  C5'   G A 189    -129.160  15.386 118.193  1.00137.56      A    C  
ATOM   3830  O5'   G A 189    -128.436  16.624 118.039  1.00135.14      A    O  
ATOM   3831  C4'   G A 189    -130.638  15.570 117.928  1.00137.63      A    C  
ATOM   3832  O4'   G A 189    -131.230  16.477 118.893  1.00131.86      A    O  
ATOM   3833  C3'   G A 189    -131.020  16.177 116.591  1.00140.95      A    C  
ATOM   3834  O3'   G A 189    -130.927  15.191 115.567  1.00155.15      A    O  
ATOM   3835  C2'   G A 189    -132.449  16.639 116.855  1.00134.55      A    C  
ATOM   3836  O2'   G A 189    -133.439  15.636 116.726  1.00135.23      A    O  
ATOM   3837  C1'   G A 189    -132.362  17.107 118.311  1.00128.77      A    C  
ATOM   3838  N1    G A 189    -134.395  21.697 117.468  1.00112.56      A    N  
ATOM   3839  C2    G A 189    -134.875  20.460 117.115  1.00111.48      A    C  
ATOM   3840  N2    G A 189    -136.059  20.449 116.483  1.00114.06      A    N  
ATOM   3841  N3    G A 189    -134.269  19.321 117.412  1.00111.72      A    N  
ATOM   3842  C4    G A 189    -133.079  19.527 118.021  1.00114.54      A    C  
ATOM   3843  C5    G A 189    -132.479  20.724 118.353  1.00114.59      A    C  
ATOM   3844  C6    G A 189    -133.141  21.935 118.022  1.00114.82      A    C  
ATOM   3845  O6    G A 189    -132.767  23.095 118.227  1.00116.88      A    O  
ATOM   3846  N7    G A 189    -131.250  20.508 118.959  1.00117.21      A    N  
ATOM   3847  C8    G A 189    -131.129  19.209 118.991  1.00119.30      A    C  
ATOM   3848  N9    G A 189    -132.201  18.552 118.438  1.00120.37      A    N  
ATOM   3849  OP1   G A 189    -126.152  15.620 117.807  1.00137.56      A    O  
ATOM   3850  OP2   G A 189    -126.453  18.129 118.264  1.00134.07      A    O1-
ATOM   3851  P     C A 189A   -130.448  15.599 114.090  1.00165.77      A    P  
ATOM   3852  C5'   C A 189A   -133.011  15.705 113.429  1.00152.70      A    C  
ATOM   3853  O5'   C A 189A   -131.721  16.348 113.495  1.00160.25      A    O  
ATOM   3854  C4'   C A 189A   -134.068  16.705 113.026  1.00146.57      A    C  
ATOM   3855  O4'   C A 189A   -134.307  17.639 114.113  1.00141.10      A    O  
ATOM   3856  C3'   C A 189A   -133.693  17.596 111.854  1.00140.99      A    C  
ATOM   3857  O3'   C A 189A   -133.843  16.887 110.632  1.00141.81      A    O  
ATOM   3858  C2'   C A 189A   -134.608  18.799 112.053  1.00134.97      A    C  
ATOM   3859  O2'   C A 189A   -135.923  18.631 111.559  1.00130.60      A    O  
ATOM   3860  C1'   C A 189A   -134.626  18.918 113.580  1.00134.01      A    C  
ATOM   3861  N1    C A 189A   -133.689  19.916 114.141  1.00124.49      A    N  
ATOM   3862  C2    C A 189A   -134.121  21.242 114.288  1.00118.65      A    C  
ATOM   3863  O2    C A 189A   -135.276  21.550 113.936  1.00116.88      A    O  
ATOM   3864  N3    C A 189A   -133.268  22.160 114.795  1.00113.27      A    N  
ATOM   3865  C4    C A 189A   -132.049  21.796 115.193  1.00115.51      A    C  
ATOM   3866  N4    C A 189A   -131.268  22.736 115.735  1.00115.72      A    N  
ATOM   3867  C5    C A 189A   -131.581  20.454 115.059  1.00114.52      A    C  
ATOM   3868  C6    C A 189A   -132.429  19.554 114.538  1.00118.15      A    C  
ATOM   3869  OP1   C A 189A   -130.227  14.349 113.317  1.00166.69      A    O  
ATOM   3870  OP2   C A 189A   -129.342  16.587 114.212  1.00168.13      A    O1-
ATOM   3871  P     C A 189B   -132.791  17.110 109.448  1.00143.32      A    P  
ATOM   3872  C5'   C A 189B   -134.772  18.454 108.328  1.00145.81      A    C  
ATOM   3873  O5'   C A 189B   -133.377  18.396 108.709  1.00146.54      A    O  
ATOM   3874  C4'   C A 189B   -135.224  19.879 108.090  1.00140.26      A    C  
ATOM   3875  O4'   C A 189B   -135.293  20.615 109.344  1.00134.86      A    O  
ATOM   3876  C3'   C A 189B   -134.324  20.740 107.223  1.00138.28      A    C  
ATOM   3877  O3'   C A 189B   -134.397  20.411 105.840  1.00141.44      A    O  
ATOM   3878  C2'   C A 189B   -134.785  22.145 107.599  1.00133.26      A    C  
ATOM   3879  O2'   C A 189B   -135.962  22.582 106.945  1.00132.49      A    O  
ATOM   3880  C1'   C A 189B   -135.021  21.991 109.105  1.00126.71      A    C  
ATOM   3881  N1    C A 189B   -133.859  22.401 109.921  1.00114.68      A    N  
ATOM   3882  C2    C A 189B   -133.711  23.753 110.263  1.00109.08      A    C  
ATOM   3883  O2    C A 189B   -134.585  24.568 109.917  1.00107.80      A    O  
ATOM   3884  N3    C A 189B   -132.600  24.143 110.925  1.00105.63      A    N  
ATOM   3885  C4    C A 189B   -131.742  23.233 111.385  1.00105.99      A    C  
ATOM   3886  N4    C A 189B   -130.725  23.663 112.136  1.00106.44      A    N  
ATOM   3887  C5    C A 189B   -131.858  21.853 111.049  1.00106.10      A    C  
ATOM   3888  C6    C A 189B   -132.922  21.484 110.319  1.00109.32      A    C  
ATOM   3889  OP1   C A 189B   -132.881  15.945 108.532  1.00143.82      A    O  
ATOM   3890  OP2   C A 189B   -131.475  17.461 110.049  1.00141.64      A    O1-
ATOM   3891  P     C A 189C   -133.101  20.579 104.908  1.00144.25      A    P  
ATOM   3892  C5'   C A 189C   -134.265  22.742 103.919  1.00142.15      A    C  
ATOM   3893  O5'   C A 189C   -133.118  22.135 104.557  1.00144.87      A    O  
ATOM   3894  C4'   C A 189C   -134.200  24.250 104.011  1.00136.26      A    C  
ATOM   3895  O4'   C A 189C   -134.276  24.669 105.401  1.00125.22      A    O  
ATOM   3896  C3'   C A 189C   -132.921  24.896 103.495  1.00134.48      A    C  
ATOM   3897  O3'   C A 189C   -132.913  24.999 102.073  1.00139.48      A    O  
ATOM   3898  C2'   C A 189C   -132.925  26.238 104.222  1.00125.88      A    C  
ATOM   3899  O2'   C A 189C   -133.671  27.252 103.572  1.00123.29      A    O  
ATOM   3900  C1'   C A 189C   -133.514  25.852 105.585  1.00116.96      A    C  
ATOM   3901  N1    C A 189C   -132.494  25.605 106.628  1.00103.76      A    N  
ATOM   3902  C2    C A 189C   -132.005  26.688 107.371  1.00 98.52      A    C  
ATOM   3903  O2    C A 189C   -132.458  27.825 107.161  1.00 96.72      A    O  
ATOM   3904  N3    C A 189C   -131.009  26.479 108.254  1.00 96.07      A    N  
ATOM   3905  C4    C A 189C   -130.620  25.238 108.541  1.00 98.22      A    C  
ATOM   3906  N4    C A 189C   -129.711  25.081 109.510  1.00 96.63      A    N  
ATOM   3907  C5    C A 189C   -131.099  24.112 107.808  1.00100.00      A    C  
ATOM   3908  C6    C A 189C   -132.024  24.341 106.864  1.00100.92      A    C  
ATOM   3909  OP1   C A 189C   -133.332  19.809 103.660  1.00147.58      A    O  
ATOM   3910  OP2   C A 189C   -131.890  20.295 105.726  1.00140.60      A    O1-
ATOM   3911  P     C A 189D   -131.534  24.856 101.258  1.00143.80      A    P  
ATOM   3912  C5'   C A 189D   -129.564  26.393 102.164  1.00138.22      A    C  
ATOM   3913  O5'   C A 189D   -130.839  26.271 101.501  1.00142.91      A    O  
ATOM   3914  C4'   C A 189D   -129.489  27.688 102.944  1.00130.50      A    C  
ATOM   3915  O4'   C A 189D   -129.990  27.473 104.295  1.00122.18      A    O  
ATOM   3916  C3'   C A 189D   -128.088  28.268 103.098  1.00127.34      A    C  
ATOM   3917  O3'   C A 189D   -127.895  29.276 102.112  1.00138.31      A    O  
ATOM   3918  C2'   C A 189D   -128.103  28.853 104.506  1.00117.64      A    C  
ATOM   3919  O2'   C A 189D   -128.629  30.164 104.581  1.00114.64      A    O  
ATOM   3920  C1'   C A 189D   -129.010  27.865 105.240  1.00112.73      A    C  
ATOM   3921  N1    C A 189D   -128.344  26.647 105.755  1.00101.16      A    N  
ATOM   3922  C2    C A 189D   -127.235  26.771 106.603  1.00 96.79      A    C  
ATOM   3923  O2    C A 189D   -126.827  27.903 106.900  1.00 94.17      A    O  
ATOM   3924  N3    C A 189D   -126.634  25.652 107.070  1.00100.55      A    N  
ATOM   3925  C4    C A 189D   -127.103  24.449 106.729  1.00103.27      A    C  
ATOM   3926  N4    C A 189D   -126.478  23.373 107.213  1.00107.68      A    N  
ATOM   3927  C5    C A 189D   -128.232  24.294 105.873  1.00 99.22      A    C  
ATOM   3928  C6    C A 189D   -128.825  25.409 105.426  1.00 97.79      A    C  
ATOM   3929  OP1   C A 189D   -131.867  24.787  99.813  1.00147.44      A    O  
ATOM   3930  OP2   C A 189D   -130.739  23.754 101.868  1.00141.23      A    O1-
ATOM   3931  P     U A 189E   -126.621  29.231 101.143  1.00147.43      A    P  
ATOM   3932  C5'   U A 189E   -124.220  30.054 101.904  1.00134.36      A    C  
ATOM   3933  O5'   U A 189E   -125.638  30.287 101.821  1.00141.85      A    O  
ATOM   3934  C4'   U A 189E   -123.819  29.818 103.343  1.00124.32      A    C  
ATOM   3935  O4'   U A 189E   -124.461  28.608 103.840  1.00124.23      A    O  
ATOM   3936  C3'   U A 189E   -122.323  29.639 103.596  1.00118.48      A    C  
ATOM   3937  O3'   U A 189E   -122.004  30.273 104.835  1.00104.62      A    O  
ATOM   3938  C2'   U A 189E   -122.178  28.120 103.660  1.00122.90      A    C  
ATOM   3939  O2'   U A 189E   -121.029  27.666 104.345  1.00127.89      A    O  
ATOM   3940  C1'   U A 189E   -123.478  27.737 104.366  1.00126.90      A    C  
ATOM   3941  N1    U A 189E   -123.924  26.346 104.179  1.00131.23      A    N  
ATOM   3942  C2    U A 189E   -123.877  25.504 105.279  1.00130.68      A    C  
ATOM   3943  O2    U A 189E   -123.475  25.862 106.374  1.00128.42      A    O  
ATOM   3944  N3    U A 189E   -124.316  24.224 105.043  1.00131.61      A    N  
ATOM   3945  C4    U A 189E   -124.792  23.707 103.856  1.00135.79      A    C  
ATOM   3946  O4    U A 189E   -125.150  22.530 103.807  1.00137.48      A    O  
ATOM   3947  C5    U A 189E   -124.813  24.639 102.767  1.00136.08      A    C  
ATOM   3948  C6    U A 189E   -124.390  25.896 102.962  1.00134.21      A    C  
ATOM   3949  OP1   U A 189E   -127.031  29.786  99.826  1.00147.42      A    O  
ATOM   3950  OP2   U A 189E   -126.036  27.864 101.202  1.00144.85      A    O1-
ATOM   3951  P     U A 189F   -120.548  30.912 105.094  1.00 95.56      A    P  
ATOM   3952  C5'   U A 189F   -120.456  29.530 107.357  1.00 76.28      A    C  
ATOM   3953  O5'   U A 189F   -119.865  29.860 106.080  1.00 88.84      A    O  
ATOM   3954  C4'   U A 189F   -119.732  28.374 108.020  1.00 68.37      A    C  
ATOM   3955  O4'   U A 189F   -118.366  28.280 107.539  1.00 65.14      A    O  
ATOM   3956  C3'   U A 189F   -119.657  28.425 109.540  1.00 67.47      A    C  
ATOM   3957  O3'   U A 189F   -119.896  27.163 110.155  1.00 70.75      A    O  
ATOM   3958  C2'   U A 189F   -118.256  28.967 109.834  1.00 64.98      A    C  
ATOM   3959  O2'   U A 189F   -117.645  28.450 111.000  1.00 66.77      A    O  
ATOM   3960  C1'   U A 189F   -117.460  28.570 108.587  1.00 62.86      A    C  
ATOM   3961  N1    U A 189F   -116.567  29.650 108.141  1.00 58.96      A    N  
ATOM   3962  C2    U A 189F   -115.200  29.473 108.270  1.00 56.55      A    C  
ATOM   3963  O2    U A 189F   -114.700  28.457 108.721  1.00 56.83      A    O  
ATOM   3964  N3    U A 189F   -114.442  30.536 107.845  1.00 55.95      A    N  
ATOM   3965  C4    U A 189F   -114.895  31.732 107.324  1.00 57.38      A    C  
ATOM   3966  O4    U A 189F   -114.086  32.593 106.987  1.00 57.42      A    O  
ATOM   3967  C5    U A 189F   -116.317  31.836 107.227  1.00 58.66      A    C  
ATOM   3968  C6    U A 189F   -117.085  30.818 107.627  1.00 59.19      A    C  
ATOM   3969  OP1   U A 189F   -120.737  32.196 105.819  1.00 94.83      A    O  
ATOM   3970  OP2   U A 189F   -119.784  30.897 103.819  1.00 94.29      A    O1-
ATOM   3971  P     G A 189G   -121.016  27.017 111.303  1.00 71.64      A    P  
ATOM   3972  C5'   G A 189G   -122.233  29.224 112.152  1.00 74.33      A    C  
ATOM   3973  O5'   G A 189G   -121.019  28.452 112.004  1.00 72.38      A    O  
ATOM   3974  C4'   G A 189G   -122.398  29.716 113.577  1.00 75.48      A    C  
ATOM   3975  O4'   G A 189G   -121.350  29.158 114.423  1.00 74.32      A    O  
ATOM   3976  C3'   G A 189G   -122.319  31.231 113.762  1.00 76.44      A    C  
ATOM   3977  O3'   G A 189G   -123.145  31.634 114.857  1.00 80.13      A    O  
ATOM   3978  C2'   G A 189G   -120.865  31.428 114.173  1.00 74.96      A    C  
ATOM   3979  O2'   G A 189G   -120.618  32.623 114.883  1.00 76.37      A    O  
ATOM   3980  C1'   G A 189G   -120.664  30.212 115.070  1.00 73.64      A    C  
ATOM   3981  N1    G A 189G   -116.444  31.113 117.734  1.00 62.84      A    N  
ATOM   3982  C2    G A 189G   -117.652  31.768 117.764  1.00 62.73      A    C  
ATOM   3983  N2    G A 189G   -117.750  32.791 118.625  1.00 61.56      A    N  
ATOM   3984  N3    G A 189G   -118.689  31.437 117.011  1.00 64.88      A    N  
ATOM   3985  C4    G A 189G   -118.414  30.387 116.205  1.00 66.44      A    C  
ATOM   3986  C5    G A 189G   -117.243  29.668 116.097  1.00 64.60      A    C  
ATOM   3987  C6    G A 189G   -116.141  30.029 116.917  1.00 64.46      A    C  
ATOM   3988  O6    G A 189G   -115.018  29.514 116.968  1.00 66.61      A    O  
ATOM   3989  N7    G A 189G   -117.370  28.660 115.151  1.00 64.93      A    N  
ATOM   3990  C8    G A 189G   -118.591  28.783 114.710  1.00 67.76      A    C  
ATOM   3991  N9    G A 189G   -119.278  29.816 115.302  1.00 69.77      A    N  
ATOM   3992  OP1   G A 189G   -120.520  26.027 112.294  1.00 70.26      A    O  
ATOM   3993  OP2   G A 189G   -122.325  26.788 110.636  1.00 71.56      A    O1-
ATOM   3994  P     G A 189H   -124.606  32.277 114.625  1.00 84.24      A    P  
ATOM   3995  C5'   G A 189H   -124.640  34.065 112.653  1.00 81.76      A    C  
ATOM   3996  O5'   G A 189H   -124.608  32.687 113.082  1.00 82.80      A    O  
ATOM   3997  C4'   G A 189H   -125.723  34.287 111.623  1.00 81.16      A    C  
ATOM   3998  O4'   G A 189H   -125.490  33.436 110.467  1.00 81.10      A    O  
ATOM   3999  C3'   G A 189H   -127.137  33.962 112.075  1.00 83.54      A    C  
ATOM   4000  O3'   G A 189H   -127.722  35.074 112.737  1.00 94.73      A    O  
ATOM   4001  C2'   G A 189H   -127.830  33.639 110.758  1.00 83.32      A    C  
ATOM   4002  O2'   G A 189H   -128.283  34.779 110.054  1.00 83.35      A    O  
ATOM   4003  C1'   G A 189H   -126.722  32.905 110.003  1.00 81.81      A    C  
ATOM   4004  N1    G A 189H   -128.980  28.420 109.141  1.00 88.25      A    N  
ATOM   4005  C2    G A 189H   -129.322  29.661 108.666  1.00 85.97      A    C  
ATOM   4006  N2    G A 189H   -130.406  29.710 107.872  1.00 89.10      A    N  
ATOM   4007  N3    G A 189H   -128.657  30.771 108.956  1.00 84.29      A    N  
ATOM   4008  C4    G A 189H   -127.602  30.530 109.769  1.00 84.10      A    C  
ATOM   4009  C5    G A 189H   -127.184  29.326 110.300  1.00 84.43      A    C  
ATOM   4010  C6    G A 189H   -127.905  28.148 109.982  1.00 85.86      A    C  
ATOM   4011  O6    G A 189H   -127.685  26.989 110.349  1.00 88.42      A    O  
ATOM   4012  N7    G A 189H   -126.059  29.501 111.093  1.00 82.50      A    N  
ATOM   4013  C8    G A 189H   -125.817  30.781 111.033  1.00 82.29      A    C  
ATOM   4014  N9    G A 189H   -126.714  31.466 110.249  1.00 82.40      A    N  
ATOM   4015  OP1   G A 189H   -124.707  33.491 115.484  1.00 82.44      A    O  
ATOM   4016  OP2   G A 189H   -125.606  31.189 114.788  1.00 84.94      A    O1-
ATOM   4017  P     G A 189I   -128.721  34.837 113.965  1.00108.38      A    P  
ATOM   4018  C5'   G A 189I   -130.813  35.092 112.356  1.00115.87      A    C  
ATOM   4019  O5'   G A 189I   -130.035  34.273 113.256  1.00112.51      A    O  
ATOM   4020  C4'   G A 189I   -131.854  34.271 111.623  1.00117.04      A    C  
ATOM   4021  O4'   G A 189I   -131.223  33.231 110.826  1.00113.47      A    O  
ATOM   4022  C3'   G A 189I   -132.843  33.496 112.478  1.00118.86      A    C  
ATOM   4023  O3'   G A 189I   -133.852  34.323 113.055  1.00122.80      A    O  
ATOM   4024  C2'   G A 189I   -133.383  32.482 111.473  1.00115.93      A    C  
ATOM   4025  O2'   G A 189I   -134.388  32.967 110.603  1.00118.76      A    O  
ATOM   4026  C1'   G A 189I   -132.124  32.143 110.673  1.00108.37      A    C  
ATOM   4027  N1    G A 189I   -132.276  27.069 110.830  1.00 97.76      A    N  
ATOM   4028  C2    G A 189I   -133.109  27.937 110.175  1.00 98.48      A    C  
ATOM   4029  N2    G A 189I   -134.114  27.375 109.482  1.00101.44      A    N  
ATOM   4030  N3    G A 189I   -132.980  29.255 110.215  1.00 97.82      A    N  
ATOM   4031  C4    G A 189I   -131.888  29.632 110.919  1.00 97.19      A    C  
ATOM   4032  C5    G A 189I   -130.959  28.834 111.557  1.00 96.68      A    C  
ATOM   4033  C6    G A 189I   -131.111  27.424 111.496  1.00 96.23      A    C  
ATOM   4034  O6    G A 189I   -130.379  26.545 111.965  1.00 99.18      A    O  
ATOM   4035  N7    G A 189I   -129.982  29.609 112.167  1.00 97.74      A    N  
ATOM   4036  C8    G A 189I   -130.331  30.838 111.901  1.00 98.48      A    C  
ATOM   4037  N9    G A 189I   -131.471  30.924 111.139  1.00 99.92      A    N  
ATOM   4038  OP1   G A 189I   -129.021  36.161 114.573  1.00109.21      A    O  
ATOM   4039  OP2   G A 189I   -128.160  33.756 114.821  1.00106.90      A    O1-
ATOM   4040  P     G A 189J   -134.489  33.950 114.489  1.00124.85      A    P  
ATOM   4041  C5'   G A 189J   -136.499  32.682 113.294  1.00131.37      A    C  
ATOM   4042  O5'   G A 189J   -135.354  32.643 114.180  1.00130.18      A    O  
ATOM   4043  C4'   G A 189J   -136.975  31.288 112.931  1.00132.50      A    C  
ATOM   4044  O4'   G A 189J   -135.902  30.494 112.366  1.00127.67      A    O  
ATOM   4045  C3'   G A 189J   -137.449  30.411 114.076  1.00137.18      A    C  
ATOM   4046  O3'   G A 189J   -138.722  30.800 114.581  1.00147.86      A    O  
ATOM   4047  C2'   G A 189J   -137.439  29.025 113.435  1.00131.79      A    C  
ATOM   4048  O2'   G A 189J   -138.612  28.698 112.716  1.00134.73      A    O  
ATOM   4049  C1'   G A 189J   -136.230  29.118 112.498  1.00124.69      A    C  
ATOM   4050  N1    G A 189J   -134.130  24.586 113.385  1.00109.72      A    N  
ATOM   4051  C2    G A 189J   -135.297  24.881 112.739  1.00113.93      A    C  
ATOM   4052  N2    G A 189J   -136.009  23.824 112.317  1.00113.25      A    N  
ATOM   4053  N3    G A 189J   -135.759  26.111 112.580  1.00116.37      A    N  
ATOM   4054  C4    G A 189J   -134.891  27.038 113.047  1.00116.45      A    C  
ATOM   4055  C5    G A 189J   -133.660  26.842 113.639  1.00113.85      A    C  
ATOM   4056  C6    G A 189J   -133.181  25.512 113.793  1.00110.02      A    C  
ATOM   4057  O6    G A 189J   -132.107  25.120 114.274  1.00109.91      A    O  
ATOM   4058  N7    G A 189J   -133.078  28.054 113.981  1.00117.50      A    N  
ATOM   4059  C8    G A 189J   -133.948  28.950 113.598  1.00119.53      A    C  
ATOM   4060  N9    G A 189J   -135.067  28.403 113.016  1.00119.58      A    N  
ATOM   4061  OP1   G A 189J   -135.403  35.055 114.886  1.00123.05      A    O  
ATOM   4062  OP2   G A 189J   -133.381  33.560 115.401  1.00123.61      A    O1-
ATOM   4063  P     U A 189K   -139.015  30.728 116.159  1.00157.35      A    P  
ATOM   4064  C5'   U A 189K   -140.235  28.395 115.911  1.00150.70      A    C  
ATOM   4065  O5'   U A 189K   -139.128  29.160 116.432  1.00154.70      A    O  
ATOM   4066  C4'   U A 189K   -139.938  26.912 115.948  1.00146.21      A    C  
ATOM   4067  O4'   U A 189K   -138.658  26.637 115.329  1.00141.46      A    O  
ATOM   4068  C3'   U A 189K   -139.797  26.278 117.322  1.00147.27      A    C  
ATOM   4069  O3'   U A 189K   -141.057  26.051 117.952  1.00154.10      A    O  
ATOM   4070  C2'   U A 189K   -139.060  24.981 116.994  1.00143.38      A    C  
ATOM   4071  O2'   U A 189K   -139.880  23.911 116.568  1.00143.51      A    O  
ATOM   4072  C1'   U A 189K   -138.152  25.415 115.839  1.00139.76      A    C  
ATOM   4073  N1    U A 189K   -136.738  25.592 116.215  1.00136.30      A    N  
ATOM   4074  C2    U A 189K   -135.951  24.455 116.286  1.00132.33      A    C  
ATOM   4075  O2    U A 189K   -136.372  23.337 116.039  1.00131.84      A    O  
ATOM   4076  N3    U A 189K   -134.637  24.682 116.610  1.00128.76      A    N  
ATOM   4077  C4    U A 189K   -134.050  25.891 116.926  1.00129.47      A    C  
ATOM   4078  O4    U A 189K   -132.849  25.927 117.203  1.00128.97      A    O  
ATOM   4079  C5    U A 189K   -134.928  27.019 116.833  1.00133.07      A    C  
ATOM   4080  C6    U A 189K   -136.212  26.835 116.494  1.00135.99      A    C  
ATOM   4081  OP1   U A 189K   -140.334  31.367 116.406  1.00158.65      A    O  
ATOM   4082  OP2   U A 189K   -137.816  31.231 116.881  1.00156.55      A    O1-
ATOM   4083  P     G A 189L   -141.160  25.925 119.558  1.00159.03      A    P  
ATOM   4084  C5'   G A 189L   -141.596  23.313 119.358  1.00157.68      A    C  
ATOM   4085  O5'   G A 189L   -140.769  24.402 119.832  1.00158.56      A    O  
ATOM   4086  C4'   G A 189L   -141.018  21.966 119.744  1.00152.81      A    C  
ATOM   4087  O4'   G A 189L   -139.854  21.665 118.922  1.00147.30      A    O  
ATOM   4088  C3'   G A 189L   -140.519  21.828 121.175  1.00154.05      A    C  
ATOM   4089  O3'   G A 189L   -141.570  21.626 122.116  1.00165.20      A    O  
ATOM   4090  C2'   G A 189L   -139.518  20.683 121.051  1.00148.06      A    C  
ATOM   4091  O2'   G A 189L   -140.080  19.385 121.048  1.00149.05      A    O  
ATOM   4092  C1'   G A 189L   -138.866  21.006 119.705  1.00144.00      A    C  
ATOM   4093  N1    G A 189L   -134.000  21.530 121.105  1.00124.10      A    N  
ATOM   4094  C2    G A 189L   -134.770  20.394 121.066  1.00129.55      A    C  
ATOM   4095  N2    G A 189L   -134.165  19.259 121.459  1.00124.57      A    N  
ATOM   4096  N3    G A 189L   -136.037  20.373 120.678  1.00134.88      A    N  
ATOM   4097  C4    G A 189L   -136.475  21.603 120.323  1.00138.40      A    C  
ATOM   4098  C5    G A 189L   -135.784  22.797 120.328  1.00135.43      A    C  
ATOM   4099  C6    G A 189L   -134.430  22.802 120.747  1.00129.51      A    C  
ATOM   4100  O6    G A 189L   -133.650  23.760 120.822  1.00126.48      A    O  
ATOM   4101  N7    G A 189L   -136.592  23.836 119.889  1.00139.98      A    N  
ATOM   4102  C8    G A 189L   -137.738  23.269 119.635  1.00140.62      A    C  
ATOM   4103  N9    G A 189L   -137.734  21.914 119.862  1.00140.95      A    N  
ATOM   4104  OP1   G A 189L   -142.582  26.130 119.940  1.00157.64      A    O  
ATOM   4105  OP2   G A 189L   -140.114  26.793 120.164  1.00157.29      A    O1-
ATOM   4106  P     U A 190    -141.788  22.671 123.324  1.00174.39      A    P  
ATOM   4107  C5'   U A 190    -141.701  20.703 125.078  1.00158.45      A    C  
ATOM   4108  O5'   U A 190    -141.129  21.922 124.567  1.00166.99      A    O  
ATOM   4109  C4'   U A 190    -140.623  19.751 125.541  1.00151.34      A    C  
ATOM   4110  O4'   U A 190    -139.637  19.543 124.492  1.00146.88      A    O  
ATOM   4111  C3'   U A 190    -139.778  20.208 126.720  1.00147.10      A    C  
ATOM   4112  O3'   U A 190    -140.455  20.207 127.973  1.00148.16      A    O  
ATOM   4113  C2'   U A 190    -138.569  19.287 126.598  1.00142.76      A    C  
ATOM   4114  O2'   U A 190    -138.738  17.983 127.120  1.00139.15      A    O  
ATOM   4115  C1'   U A 190    -138.373  19.258 125.079  1.00141.11      A    C  
ATOM   4116  N1    U A 190    -137.390  20.256 124.619  1.00136.27      A    N  
ATOM   4117  C2    U A 190    -136.051  19.906 124.669  1.00133.49      A    C  
ATOM   4118  O2    U A 190    -135.664  18.812 125.046  1.00134.45      A    O  
ATOM   4119  N3    U A 190    -135.184  20.887 124.256  1.00129.26      A    N  
ATOM   4120  C4    U A 190    -135.503  22.154 123.813  1.00127.00      A    C  
ATOM   4121  O4    U A 190    -134.601  22.924 123.480  1.00122.92      A    O  
ATOM   4122  C5    U A 190    -136.905  22.443 123.796  1.00130.06      A    C  
ATOM   4123  C6    U A 190    -137.779  21.511 124.198  1.00133.54      A    C  
ATOM   4124  OP1   U A 190    -143.250  22.806 123.557  1.00174.04      A    O  
ATOM   4125  OP2   U A 190    -140.979  23.889 123.048  1.00173.80      A    O1-
ATOM   4126  P     G A 191    -140.292  21.462 128.968  1.00147.79      A    P  
ATOM   4127  C5'   G A 191    -138.499  20.075 130.317  1.00132.87      A    C  
ATOM   4128  O5'   G A 191    -138.825  21.257 129.558  1.00141.45      A    O  
ATOM   4129  C4'   G A 191    -137.004  19.860 130.379  1.00124.32      A    C  
ATOM   4130  O4'   G A 191    -136.434  19.858 129.044  1.00117.43      A    O  
ATOM   4131  C3'   G A 191    -136.204  20.914 131.125  1.00118.41      A    C  
ATOM   4132  O3'   G A 191    -136.287  20.679 132.527  1.00120.56      A    O  
ATOM   4133  C2'   G A 191    -134.806  20.699 130.559  1.00112.07      A    C  
ATOM   4134  O2'   G A 191    -134.107  19.614 131.132  1.00111.62      A    O  
ATOM   4135  C1'   G A 191    -135.113  20.375 129.094  1.00109.98      A    C  
ATOM   4136  N1    G A 191    -132.216  24.175 127.376  1.00 83.22      A    N  
ATOM   4137  C2    G A 191    -131.898  23.172 128.256  1.00 86.46      A    C  
ATOM   4138  N2    G A 191    -130.651  23.194 128.750  1.00 83.09      A    N  
ATOM   4139  N3    G A 191    -132.747  22.231 128.638  1.00 90.41      A    N  
ATOM   4140  C4    G A 191    -133.942  22.349 128.018  1.00 95.89      A    C  
ATOM   4141  C5    G A 191    -134.342  23.289 127.091  1.00 91.62      A    C  
ATOM   4142  C6    G A 191    -133.419  24.291 126.691  1.00 86.11      A    C  
ATOM   4143  O6    G A 191    -133.574  25.205 125.870  1.00 81.79      A    O  
ATOM   4144  N7    G A 191    -135.659  23.074 126.708  1.00 96.44      A    N  
ATOM   4145  C8    G A 191    -136.023  22.018 127.383  1.00102.94      A    C  
ATOM   4146  N9    G A 191    -135.033  21.532 128.204  1.00103.75      A    N  
ATOM   4147  OP1   G A 191    -141.272  21.306 130.074  1.00149.14      A    O  
ATOM   4148  OP2   G A 191    -140.305  22.707 128.154  1.00149.09      A    O1-
ATOM   4149  P     U A 192    -136.810  21.833 133.521  1.00121.60      A    P  
ATOM   4150  C5'   U A 192    -134.271  21.993 134.222  1.00106.15      A    C  
ATOM   4151  O5'   U A 192    -135.488  22.662 133.836  1.00115.65      A    O  
ATOM   4152  C4'   U A 192    -133.068  22.860 133.936  1.00 93.73      A    C  
ATOM   4153  O4'   U A 192    -132.734  22.815 132.518  1.00 88.13      A    O  
ATOM   4154  C3'   U A 192    -133.242  24.344 134.202  1.00 87.02      A    C  
ATOM   4155  O3'   U A 192    -133.287  24.690 135.575  1.00 88.24      A    O  
ATOM   4156  C2'   U A 192    -132.107  24.931 133.379  1.00 81.72      A    C  
ATOM   4157  O2'   U A 192    -130.852  24.847 134.022  1.00 79.58      A    O  
ATOM   4158  C1'   U A 192    -132.193  24.068 132.116  1.00 80.62      A    C  
ATOM   4159  N1    U A 192    -133.073  24.654 131.089  1.00 74.33      A    N  
ATOM   4160  C2    U A 192    -132.534  25.619 130.256  1.00 70.97      A    C  
ATOM   4161  O2    U A 192    -131.366  25.965 130.308  1.00 71.36      A    O  
ATOM   4162  N3    U A 192    -133.413  26.148 129.344  1.00 71.60      A    N  
ATOM   4163  C4    U A 192    -134.746  25.830 129.184  1.00 75.25      A    C  
ATOM   4164  O4    U A 192    -135.404  26.394 128.307  1.00 76.59      A    O  
ATOM   4165  C5    U A 192    -135.232  24.834 130.091  1.00 76.08      A    C  
ATOM   4166  C6    U A 192    -134.400  24.295 130.990  1.00 74.63      A    C  
ATOM   4167  OP1   U A 192    -137.261  21.185 134.779  1.00121.56      A    O  
ATOM   4168  OP2   U A 192    -137.743  22.718 132.772  1.00122.02      A    O1-
ATOM   4169  P     C A 193    -134.283  25.848 136.050  1.00 92.20      A    P  
ATOM   4170  C5'   C A 193    -132.089  27.292 136.173  1.00 79.99      A    C  
ATOM   4171  O5'   C A 193    -133.453  27.167 135.729  1.00 86.49      A    O  
ATOM   4172  C4'   C A 193    -131.399  28.402 135.429  1.00 73.50      A    C  
ATOM   4173  O4'   C A 193    -131.392  28.107 134.009  1.00 71.32      A    O  
ATOM   4174  C3'   C A 193    -132.077  29.756 135.524  1.00 71.22      A    C  
ATOM   4175  O3'   C A 193    -131.694  30.397 136.729  1.00 75.19      A    O  
ATOM   4176  C2'   C A 193    -131.554  30.454 134.282  1.00 68.46      A    C  
ATOM   4177  O2'   C A 193    -130.233  30.922 134.439  1.00 67.64      A    O  
ATOM   4178  C1'   C A 193    -131.550  29.307 133.272  1.00 69.14      A    C  
ATOM   4179  N1    C A 193    -132.766  29.196 132.437  1.00 69.06      A    N  
ATOM   4180  C2    C A 193    -133.017  30.179 131.470  1.00 69.04      A    C  
ATOM   4181  O2    C A 193    -132.225  31.127 131.352  1.00 70.40      A    O  
ATOM   4182  N3    C A 193    -134.117  30.070 130.689  1.00 66.96      A    N  
ATOM   4183  C4    C A 193    -134.939  29.029 130.833  1.00 67.02      A    C  
ATOM   4184  N4    C A 193    -136.013  28.969 130.040  1.00 67.32      A    N  
ATOM   4185  C5    C A 193    -134.709  28.016 131.809  1.00 68.26      A    C  
ATOM   4186  C6    C A 193    -133.617  28.135 132.577  1.00 68.68      A    C  
ATOM   4187  OP1   C A 193    -134.445  25.743 137.524  1.00 93.62      A    O  
ATOM   4188  OP2   C A 193    -135.489  25.820 135.177  1.00 91.34      A    O1-
ATOM   4189  P     C A 194    -132.737  31.331 137.505  1.00 80.36      A    P  
ATOM   4190  C5'   C A 194    -131.356  33.375 136.573  1.00 70.38      A    C  
ATOM   4191  O5'   C A 194    -132.626  32.710 136.719  1.00 76.23      A    O  
ATOM   4192  C4'   C A 194    -131.439  34.447 135.517  1.00 63.92      A    C  
ATOM   4193  O4'   C A 194    -131.655  33.830 134.219  1.00 60.79      A    O  
ATOM   4194  C3'   C A 194    -132.578  35.445 135.661  1.00 62.26      A    C  
ATOM   4195  O3'   C A 194    -132.286  36.488 136.600  1.00 62.95      A    O  
ATOM   4196  C2'   C A 194    -132.729  35.933 134.228  1.00 60.29      A    C  
ATOM   4197  O2'   C A 194    -131.688  36.800 133.831  1.00 60.79      A    O  
ATOM   4198  C1'   C A 194    -132.526  34.635 133.445  1.00 60.44      A    C  
ATOM   4199  N1    C A 194    -133.760  33.870 133.181  1.00 64.35      A    N  
ATOM   4200  C2    C A 194    -134.671  34.342 132.226  1.00 67.75      A    C  
ATOM   4201  O2    C A 194    -134.423  35.397 131.621  1.00 72.36      A    O  
ATOM   4202  N3    C A 194    -135.798  33.633 131.984  1.00 71.63      A    N  
ATOM   4203  C4    C A 194    -136.034  32.503 132.651  1.00 74.87      A    C  
ATOM   4204  N4    C A 194    -137.160  31.840 132.373  1.00 76.14      A    N  
ATOM   4205  C5    C A 194    -135.120  31.994 133.620  1.00 74.53      A    C  
ATOM   4206  C6    C A 194    -134.007  32.703 133.851  1.00 67.75      A    C  
ATOM   4207  OP1   C A 194    -132.231  31.534 138.888  1.00 81.34      A    O  
ATOM   4208  OP2   C A 194    -134.106  30.782 137.299  1.00 80.91      A    O1-
ATOM   4209  P     A A 195    -133.148  36.649 137.976  1.00 63.13      A    P  
ATOM   4210  C5'   A A 195    -134.848  38.115 136.574  1.00 60.96      A    C  
ATOM   4211  O5'   A A 195    -133.998  37.973 137.725  1.00 62.20      A    O  
ATOM   4212  C4'   A A 195    -134.583  39.437 135.902  1.00 61.90      A    C  
ATOM   4213  O4'   A A 195    -135.261  39.452 134.624  1.00 62.15      A    O  
ATOM   4214  C3'   A A 195    -135.088  40.657 136.665  1.00 66.14      A    C  
ATOM   4215  O3'   A A 195    -134.016  41.166 137.453  1.00 70.46      A    O  
ATOM   4216  C2'   A A 195    -135.442  41.645 135.554  1.00 66.96      A    C  
ATOM   4217  O2'   A A 195    -134.386  42.506 135.173  1.00 68.73      A    O  
ATOM   4218  C1'   A A 195    -135.863  40.713 134.414  1.00 64.73      A    C  
ATOM   4219  N1    A A 195    -140.013  41.334 131.429  1.00 64.75      A    N  
ATOM   4220  C2    A A 195    -138.732  41.686 131.269  1.00 63.84      A    C  
ATOM   4221  N3    A A 195    -137.698  41.498 132.087  1.00 62.74      A    N  
ATOM   4222  C4    A A 195    -138.088  40.865 133.207  1.00 62.66      A    C  
ATOM   4223  C5    A A 195    -139.365  40.432 133.511  1.00 64.47      A    C  
ATOM   4224  C6    A A 195    -140.371  40.694 132.564  1.00 65.82      A    C  
ATOM   4225  N6    A A 195    -141.648  40.344 132.723  1.00 70.34      A    N  
ATOM   4226  N7    A A 195    -139.389  39.805 134.749  1.00 66.45      A    N  
ATOM   4227  C8    A A 195    -138.147  39.875 135.160  1.00 65.89      A    C  
ATOM   4228  N9    A A 195    -137.305  40.507 134.279  1.00 64.00      A    N  
ATOM   4229  OP1   A A 195    -132.209  36.967 139.080  1.00 61.46      A    O  
ATOM   4230  OP2   A A 195    -134.072  35.490 138.110  1.00 62.22      A    O1-
ATOM   4231  P     A A 196    -134.211  41.444 139.022  1.00 75.88      A    P  
ATOM   4232  C5'   A A 196    -134.085  44.089 138.998  1.00 76.77      A    C  
ATOM   4233  O5'   A A 196    -134.880  42.888 139.058  1.00 75.18      A    O  
ATOM   4234  C4'   A A 196    -134.889  45.204 138.380  1.00 77.13      A    C  
ATOM   4235  O4'   A A 196    -135.513  44.701 137.170  1.00 77.60      A    O  
ATOM   4236  C3'   A A 196    -136.036  45.732 139.240  1.00 79.45      A    C  
ATOM   4237  O3'   A A 196    -135.613  46.794 140.095  1.00 84.44      A    O  
ATOM   4238  C2'   A A 196    -137.046  46.209 138.200  1.00 78.03      A    C  
ATOM   4239  O2'   A A 196    -136.833  47.525 137.731  1.00 77.91      A    O  
ATOM   4240  C1'   A A 196    -136.828  45.213 137.060  1.00 78.47      A    C  
ATOM   4241  N1    A A 196    -140.950  43.131 134.806  1.00 75.30      A    N  
ATOM   4242  C2    A A 196    -140.254  44.246 134.556  1.00 74.51      A    C  
ATOM   4243  N3    A A 196    -139.183  44.730 135.182  1.00 76.37      A    N  
ATOM   4244  C4    A A 196    -138.820  43.921 136.194  1.00 77.31      A    C  
ATOM   4245  C5    A A 196    -139.437  42.744 136.576  1.00 78.35      A    C  
ATOM   4246  C6    A A 196    -140.567  42.348 135.838  1.00 78.74      A    C  
ATOM   4247  N6    A A 196    -141.261  41.235 136.088  1.00 82.40      A    N  
ATOM   4248  N7    A A 196    -138.788  42.180 137.665  1.00 78.22      A    N  
ATOM   4249  C8    A A 196    -137.810  43.017 137.915  1.00 77.68      A    C  
ATOM   4250  N9    A A 196    -137.768  44.092 137.061  1.00 78.02      A    N  
ATOM   4251  OP1   A A 196    -132.861  41.513 139.642  1.00 77.25      A    O  
ATOM   4252  OP2   A A 196    -135.209  40.478 139.552  1.00 76.37      A    O1-
ATOM   4253  P     A A 197    -135.535  46.587 141.696  1.00 89.78      A    P  
ATOM   4254  C5'   A A 197    -136.825  48.420 143.102  1.00 83.72      A    C  
ATOM   4255  O5'   A A 197    -135.716  48.071 142.251  1.00 84.66      A    O  
ATOM   4256  C4'   A A 197    -137.707  49.460 142.443  1.00 82.22      A    C  
ATOM   4257  O4'   A A 197    -136.896  50.531 141.897  1.00 76.52      A    O  
ATOM   4258  C3'   A A 197    -138.615  48.982 141.308  1.00 84.94      A    C  
ATOM   4259  O3'   A A 197    -139.958  49.496 141.305  1.00 95.17      A    O  
ATOM   4260  C2'   A A 197    -137.873  49.450 140.057  1.00 77.57      A    C  
ATOM   4261  O2'   A A 197    -138.729  49.689 138.958  1.00 77.78      A    O  
ATOM   4262  C1'   A A 197    -137.238  50.749 140.548  1.00 72.91      A    C  
ATOM   4263  N1    A A 197    -134.832  54.589 138.123  1.00 66.87      A    N  
ATOM   4264  C2    A A 197    -136.053  54.489 138.662  1.00 65.46      A    C  
ATOM   4265  N3    A A 197    -136.623  53.454 139.274  1.00 65.63      A    N  
ATOM   4266  C4    A A 197    -135.781  52.406 139.314  1.00 66.10      A    C  
ATOM   4267  C5    A A 197    -134.497  52.354 138.804  1.00 65.07      A    C  
ATOM   4268  C6    A A 197    -134.010  53.517 138.182  1.00 66.63      A    C  
ATOM   4269  N6    A A 197    -132.790  53.618 137.650  1.00 69.61      A    N  
ATOM   4270  N7    A A 197    -133.927  51.110 139.035  1.00 65.88      A    N  
ATOM   4271  C8    A A 197    -134.866  50.446 139.664  1.00 67.80      A    C  
ATOM   4272  N9    A A 197    -136.022  51.163 139.849  1.00 69.06      A    N  
ATOM   4273  OP1   A A 197    -134.151  46.165 142.037  1.00 89.67      A    O  
ATOM   4274  OP2   A A 197    -136.684  45.735 142.124  1.00 88.18      A    O1-
ATOM   4275  P     G A 198    -140.722  49.964 142.662  1.00105.86      A    P  
ATOM   4276  C5'   G A 198    -139.675  52.010 144.035  1.00 98.49      A    C  
ATOM   4277  O5'   G A 198    -140.255  51.482 142.821  1.00102.70      A    O  
ATOM   4278  C4'   G A 198    -138.894  53.272 143.738  1.00 91.68      A    C  
ATOM   4279  O4'   G A 198    -138.360  53.218 142.381  1.00 87.47      A    O  
ATOM   4280  C3'   G A 198    -139.692  54.567 143.767  1.00 91.28      A    C  
ATOM   4281  O3'   G A 198    -139.874  55.135 145.058  1.00100.83      A    O  
ATOM   4282  C2'   G A 198    -138.842  55.463 142.882  1.00 86.34      A    C  
ATOM   4283  O2'   G A 198    -137.707  55.938 143.572  1.00 86.23      A    O  
ATOM   4284  C1'   G A 198    -138.466  54.495 141.764  1.00 85.00      A    C  
ATOM   4285  N1    G A 198    -140.454  56.601 137.559  1.00 80.26      A    N  
ATOM   4286  C2    G A 198    -139.367  57.007 138.292  1.00 78.05      A    C  
ATOM   4287  N2    G A 198    -138.750  58.124 137.865  1.00 79.95      A    N  
ATOM   4288  N3    G A 198    -138.935  56.384 139.380  1.00 78.80      A    N  
ATOM   4289  C4    G A 198    -139.678  55.288 139.663  1.00 79.71      A    C  
ATOM   4290  C5    G A 198    -140.775  54.798 138.987  1.00 79.97      A    C  
ATOM   4291  C6    G A 198    -141.233  55.480 137.833  1.00 79.72      A    C  
ATOM   4292  O6    G A 198    -142.187  55.198 137.101  1.00 82.95      A    O  
ATOM   4293  N7    G A 198    -141.263  53.653 139.602  1.00 83.03      A    N  
ATOM   4294  C8    G A 198    -140.470  53.469 140.620  1.00 81.98      A    C  
ATOM   4295  N9    G A 198    -139.485  54.421 140.718  1.00 81.88      A    N  
ATOM   4296  OP1   G A 198    -140.271  49.101 143.795  1.00101.40      A    O  
ATOM   4297  OP2   G A 198    -142.176  50.031 142.352  1.00105.64      A    O1-
ATOM   4298  P     G A 199    -141.091  56.157 145.318  1.00111.26      A    P  
ATOM   4299  C5'   G A 199    -139.499  58.263 145.074  1.00102.19      A    C  
ATOM   4300  O5'   G A 199    -140.615  57.490 144.584  1.00106.17      A    O  
ATOM   4301  C4'   G A 199    -139.074  59.292 144.054  1.00 96.06      A    C  
ATOM   4302  O4'   G A 199    -138.877  58.655 142.766  1.00 92.48      A    O  
ATOM   4303  C3'   G A 199    -140.066  60.418 143.804  1.00 95.89      A    C  
ATOM   4304  O3'   G A 199    -139.789  61.460 144.731  1.00102.21      A    O  
ATOM   4305  C2'   G A 199    -139.753  60.830 142.371  1.00 92.99      A    C  
ATOM   4306  O2'   G A 199    -138.712  61.772 142.223  1.00 93.75      A    O  
ATOM   4307  C1'   G A 199    -139.358  59.496 141.736  1.00 91.61      A    C  
ATOM   4308  N1    G A 199    -142.585  59.527 137.828  1.00 89.63      A    N  
ATOM   4309  C2    G A 199    -141.550  60.383 138.094  1.00 89.02      A    C  
ATOM   4310  N2    G A 199    -141.371  61.394 137.217  1.00 90.47      A    N  
ATOM   4311  N3    G A 199    -140.774  60.283 139.161  1.00 89.98      A    N  
ATOM   4312  C4    G A 199    -141.083  59.199 139.906  1.00 90.68      A    C  
ATOM   4313  C5    G A 199    -142.061  58.249 139.683  1.00 91.48      A    C  
ATOM   4314  C6    G A 199    -142.880  58.375 138.533  1.00 89.60      A    C  
ATOM   4315  O6    G A 199    -143.766  57.618 138.123  1.00 90.86      A    O  
ATOM   4316  N7    G A 199    -142.052  57.288 140.683  1.00 96.17      A    N  
ATOM   4317  C8    G A 199    -141.097  57.668 141.487  1.00 95.57      A    C  
ATOM   4318  N9    G A 199    -140.464  58.815 141.071  1.00 92.29      A    N  
ATOM   4319  OP1   G A 199    -141.176  56.408 146.781  1.00111.96      A    O  
ATOM   4320  OP2   G A 199    -142.289  55.649 144.594  1.00110.80      A    O1-
ATOM   4321  P     G A 200    -140.976  62.167 145.547  1.00108.38      A    P  
ATOM   4322  C5'   G A 200    -140.671  64.244 143.946  1.00112.84      A    C  
ATOM   4323  O5'   G A 200    -141.535  63.234 144.506  1.00109.85      A    O  
ATOM   4324  C4'   G A 200    -141.107  64.605 142.547  1.00113.03      A    C  
ATOM   4325  O4'   G A 200    -141.298  63.408 141.760  1.00111.98      A    O  
ATOM   4326  C3'   G A 200    -142.455  65.290 142.428  1.00115.68      A    C  
ATOM   4327  O3'   G A 200    -142.353  66.672 142.750  1.00125.07      A    O  
ATOM   4328  C2'   G A 200    -142.802  65.068 140.958  1.00114.98      A    C  
ATOM   4329  O2'   G A 200    -142.321  66.075 140.089  1.00115.62      A    O  
ATOM   4330  C1'   G A 200    -142.141  63.713 140.665  1.00112.55      A    C  
ATOM   4331  N1    G A 200    -145.847  61.854 137.758  1.00108.57      A    N  
ATOM   4332  C2    G A 200    -145.106  62.991 137.593  1.00106.64      A    C  
ATOM   4333  N2    G A 200    -145.387  63.738 136.516  1.00111.08      A    N  
ATOM   4334  N3    G A 200    -144.153  63.374 138.428  1.00105.24      A    N  
ATOM   4335  C4    G A 200    -143.997  62.504 139.449  1.00104.17      A    C  
ATOM   4336  C5    G A 200    -144.682  61.331 139.691  1.00102.91      A    C  
ATOM   4337  C6    G A 200    -145.706  60.940 138.787  1.00104.97      A    C  
ATOM   4338  O6    G A 200    -146.411  59.928 138.809  1.00110.40      A    O  
ATOM   4339  N7    G A 200    -144.222  60.723 140.851  1.00104.02      A    N  
ATOM   4340  C8    G A 200    -143.284  61.522 141.285  1.00107.52      A    C  
ATOM   4341  N9    G A 200    -143.097  62.622 140.482  1.00108.74      A    N  
ATOM   4342  OP1   G A 200    -140.370  62.883 146.703  1.00106.12      A    O  
ATOM   4343  OP2   G A 200    -142.045  61.161 145.788  1.00109.02      A    O1-
ATOM   4344  P     C A 201    -142.994  67.235 144.107  1.00135.61      A    P  
ATOM   4345  C5'   C A 201    -145.279  68.438 143.488  1.00156.90      A    C  
ATOM   4346  O5'   C A 201    -143.842  68.486 143.597  1.00145.39      A    O  
ATOM   4347  C4'   C A 201    -145.692  68.282 142.045  1.00159.40      A    C  
ATOM   4348  O4'   C A 201    -145.426  66.929 141.620  1.00153.22      A    O  
ATOM   4349  C3'   C A 201    -147.179  68.457 141.776  1.00168.84      A    C  
ATOM   4350  O3'   C A 201    -147.472  69.843 141.604  1.00193.33      A    O  
ATOM   4351  C2'   C A 201    -147.411  67.642 140.500  1.00158.72      A    C  
ATOM   4352  O2'   C A 201    -147.328  68.383 139.301  1.00158.82      A    O  
ATOM   4353  C1'   C A 201    -146.281  66.607 140.543  1.00149.97      A    C  
ATOM   4354  N1    C A 201    -146.726  65.206 140.692  1.00139.64      A    N  
ATOM   4355  C2    C A 201    -147.124  64.497 139.550  1.00133.68      A    C  
ATOM   4356  O2    C A 201    -147.086  65.055 138.439  1.00126.93      A    O  
ATOM   4357  N3    C A 201    -147.562  63.232 139.688  1.00124.57      A    N  
ATOM   4358  C4    C A 201    -147.528  62.629 140.871  1.00127.82      A    C  
ATOM   4359  N4    C A 201    -147.888  61.341 140.920  1.00124.17      A    N  
ATOM   4360  C5    C A 201    -147.114  63.316 142.052  1.00129.62      A    C  
ATOM   4361  C6    C A 201    -146.728  64.595 141.917  1.00133.55      A    C  
ATOM   4362  OP1   C A 201    -141.890  67.769 144.945  1.00134.87      A    O  
ATOM   4363  OP2   C A 201    -143.900  66.193 144.669  1.00134.53      A    O1-
ATOM   4364  P     U A 202    -148.925  70.423 141.976  1.00216.09      A    P  
ATOM   4365  C5'   U A 202    -151.291  69.848 140.908  1.00236.14      A    C  
ATOM   4366  O5'   U A 202    -149.850  69.837 140.817  1.00223.84      A    O  
ATOM   4367  C4'   U A 202    -151.907  69.735 139.530  1.00242.65      A    C  
ATOM   4368  O4'   U A 202    -151.629  70.953 138.788  1.00244.93      A    O  
ATOM   4369  C3'   U A 202    -151.377  68.602 138.652  1.00244.10      A    C  
ATOM   4370  O3'   U A 202    -151.926  67.285 138.825  1.00241.08      A    O  
ATOM   4371  C2'   U A 202    -151.588  69.136 137.235  1.00245.88      A    C  
ATOM   4372  O2'   U A 202    -152.857  68.856 136.675  1.00246.49      A    O  
ATOM   4373  C1'   U A 202    -151.394  70.644 137.423  1.00247.39      A    C  
ATOM   4374  N1    U A 202    -150.059  71.142 137.045  1.00249.55      A    N  
ATOM   4375  C2    U A 202    -149.835  71.450 135.712  1.00250.95      A    C  
ATOM   4376  O2    U A 202    -150.687  71.321 134.846  1.00249.73      A    O  
ATOM   4377  N3    U A 202    -148.572  71.910 135.431  1.00252.34      A    N  
ATOM   4378  C4    U A 202    -147.532  72.097 136.320  1.00252.42      A    C  
ATOM   4379  O4    U A 202    -146.451  72.522 135.907  1.00251.83      A    O  
ATOM   4380  C5    U A 202    -147.842  71.762 137.677  1.00251.42      A    C  
ATOM   4381  C6    U A 202    -149.064  71.310 137.987  1.00250.31      A    C  
ATOM   4382  OP1   U A 202    -148.883  71.900 141.812  1.00214.98      A    O  
ATOM   4383  OP2   U A 202    -149.339  69.841 143.284  1.00215.45      A    O1-
ATOM   4384  P     U A 203    -153.420  67.032 139.410  1.00238.78      A    P  
ATOM   4385  C5'   U A 203    -152.744  64.583 138.626  1.00237.62      A    C  
ATOM   4386  O5'   U A 203    -153.769  65.561 138.900  1.00238.30      A    O  
ATOM   4387  C4'   U A 203    -152.787  63.438 139.617  1.00237.39      A    C  
ATOM   4388  O4'   U A 203    -151.569  63.445 140.390  1.00234.28      A    O  
ATOM   4389  C3'   U A 203    -153.892  63.468 140.666  1.00239.59      A    C  
ATOM   4390  O3'   U A 203    -155.053  62.837 140.129  1.00246.26      A    O  
ATOM   4391  C2'   U A 203    -153.310  62.637 141.813  1.00234.84      A    C  
ATOM   4392  O2'   U A 203    -153.657  61.267 141.794  1.00232.50      A    O  
ATOM   4393  C1'   U A 203    -151.795  62.785 141.617  1.00234.37      A    C  
ATOM   4394  N1    U A 203    -151.130  63.551 142.683  1.00235.90      A    N  
ATOM   4395  C2    U A 203    -150.728  62.868 143.821  1.00237.61      A    C  
ATOM   4396  O2    U A 203    -150.903  61.671 143.976  1.00235.73      A    O  
ATOM   4397  N3    U A 203    -150.112  63.646 144.770  1.00238.99      A    N  
ATOM   4398  C4    U A 203    -149.858  65.002 144.707  1.00240.09      A    C  
ATOM   4399  O4    U A 203    -149.292  65.558 145.649  1.00241.01      A    O  
ATOM   4400  C5    U A 203    -150.301  65.634 143.499  1.00237.93      A    C  
ATOM   4401  C6    U A 203    -150.906  64.906 142.553  1.00235.44      A    C  
ATOM   4402  OP1   U A 203    -154.374  67.946 138.725  1.00236.44      A    O  
ATOM   4403  OP2   U A 203    -153.343  67.009 140.895  1.00236.90      A    O1-
ATOM   4404  P     U A 204    -156.474  63.595 140.095  1.00250.63      A    P  
ATOM   4405  C5'   U A 204    -158.128  62.300 138.459  1.00256.08      A    C  
ATOM   4406  O5'   U A 204    -157.031  63.223 138.645  1.00252.42      A    O  
ATOM   4407  C4'   U A 204    -157.629  60.949 137.992  1.00258.91      A    C  
ATOM   4408  O4'   U A 204    -156.360  60.656 138.636  1.00259.04      A    O  
ATOM   4409  C3'   U A 204    -158.524  59.771 138.353  1.00260.05      A    C  
ATOM   4410  O3'   U A 204    -159.543  59.587 137.374  1.00259.95      A    O  
ATOM   4411  C2'   U A 204    -157.544  58.598 138.381  1.00260.49      A    C  
ATOM   4412  O2'   U A 204    -157.324  57.949 137.145  1.00259.24      A    O  
ATOM   4413  C1'   U A 204    -156.263  59.266 138.894  1.00260.28      A    C  
ATOM   4414  N1    U A 204    -155.995  59.064 140.328  1.00262.03      A    N  
ATOM   4415  C2    U A 204    -155.067  58.098 140.679  1.00262.52      A    C  
ATOM   4416  O2    U A 204    -154.474  57.417 139.857  1.00262.39      A    O  
ATOM   4417  N3    U A 204    -154.861  57.959 142.029  1.00263.09      A    N  
ATOM   4418  C4    U A 204    -155.467  58.669 143.047  1.00263.31      A    C  
ATOM   4419  O4    U A 204    -155.171  58.425 144.218  1.00263.48      A    O  
ATOM   4420  C5    U A 204    -156.413  59.650 142.605  1.00262.99      A    C  
ATOM   4421  C6    U A 204    -156.638  59.812 141.294  1.00262.40      A    C  
ATOM   4422  OP1   U A 204    -156.234  65.062 140.108  1.00250.53      A    O  
ATOM   4423  OP2   U A 204    -157.339  62.994 141.145  1.00249.96      A    O1-
ATOM   4424  P     G A 216    -157.910  58.982 134.016  1.00198.46      A    P  
ATOM   4425  C5'   G A 216    -155.295  58.537 133.870  1.00182.27      A    C  
ATOM   4426  O5'   G A 216    -156.522  58.490 134.630  1.00192.38      A    O  
ATOM   4427  C4'   G A 216    -154.733  59.940 133.858  1.00178.34      A    C  
ATOM   4428  O4'   G A 216    -154.816  60.511 135.195  1.00175.03      A    O  
ATOM   4429  C3'   G A 216    -153.266  60.061 133.476  1.00177.77      A    C  
ATOM   4430  O3'   G A 216    -153.070  60.076 132.064  1.00182.37      A    O  
ATOM   4431  C2'   G A 216    -152.867  61.366 134.157  1.00173.37      A    C  
ATOM   4432  O2'   G A 216    -153.205  62.536 133.436  1.00175.02      A    O  
ATOM   4433  C1'   G A 216    -153.649  61.271 135.469  1.00167.81      A    C  
ATOM   4434  N1    G A 216    -149.620  61.449 138.565  1.00126.89      A    N  
ATOM   4435  C2    G A 216    -150.019  62.351 137.609  1.00130.16      A    C  
ATOM   4436  N2    G A 216    -149.255  63.447 137.470  1.00127.61      A    N  
ATOM   4437  N3    G A 216    -151.101  62.200 136.861  1.00134.98      A    N  
ATOM   4438  C4    G A 216    -151.748  61.044 137.134  1.00142.28      A    C  
ATOM   4439  C5    G A 216    -151.415  60.068 138.051  1.00136.60      A    C  
ATOM   4440  C6    G A 216    -150.250  60.241 138.842  1.00131.83      A    C  
ATOM   4441  O6    G A 216    -149.778  59.486 139.698  1.00127.32      A    O  
ATOM   4442  N7    G A 216    -152.335  59.028 138.021  1.00139.15      A    N  
ATOM   4443  C8    G A 216    -153.194  59.384 137.104  1.00148.58      A    C  
ATOM   4444  N9    G A 216    -152.901  60.599 136.530  1.00153.80      A    N  
ATOM   4445  OP1   G A 216    -158.031  60.456 134.167  1.00196.17      A    O  
ATOM   4446  OP2   G A 216    -158.113  58.355 132.685  1.00200.30      A    O1-
ATOM   4447  P     C A 217    -152.200  58.921 131.348  1.00186.87      A    P  
ATOM   4448  C5'   C A 217    -150.870  60.832 130.082  1.00165.09      A    C  
ATOM   4449  O5'   C A 217    -150.855  59.674 130.943  1.00178.05      A    O  
ATOM   4450  C4'   C A 217    -149.997  61.928 130.652  1.00151.68      A    C  
ATOM   4451  O4'   C A 217    -150.315  62.116 132.056  1.00143.40      A    O  
ATOM   4452  C3'   C A 217    -148.498  61.665 130.613  1.00144.66      A    C  
ATOM   4453  O3'   C A 217    -147.981  62.105 129.355  1.00136.51      A    O  
ATOM   4454  C2'   C A 217    -147.975  62.503 131.779  1.00141.94      A    C  
ATOM   4455  O2'   C A 217    -147.701  63.853 131.456  1.00144.50      A    O  
ATOM   4456  C1'   C A 217    -149.141  62.456 132.772  1.00134.55      A    C  
ATOM   4457  N1    C A 217    -148.984  61.512 133.898  1.00123.99      A    N  
ATOM   4458  C2    C A 217    -148.274  61.919 135.038  1.00118.47      A    C  
ATOM   4459  O2    C A 217    -147.758  63.048 135.060  1.00117.00      A    O  
ATOM   4460  N3    C A 217    -148.120  61.048 136.062  1.00117.92      A    N  
ATOM   4461  C4    C A 217    -148.709  59.850 136.018  1.00120.23      A    C  
ATOM   4462  N4    C A 217    -148.571  59.044 137.076  1.00118.58      A    N  
ATOM   4463  C5    C A 217    -149.447  59.416 134.878  1.00122.45      A    C  
ATOM   4464  C6    C A 217    -149.558  60.271 133.851  1.00122.36      A    C  
ATOM   4465  OP1   C A 217    -152.905  58.521 130.102  1.00186.65      A    O  
ATOM   4466  OP2   C A 217    -151.861  57.885 132.362  1.00184.62      A    O1-
ATOM   4467  P     C A 218    -146.718  61.370 128.672  1.00127.75      A    P  
ATOM   4468  C5'   C A 218    -145.126  63.358 129.411  1.00124.34      A    C  
ATOM   4469  O5'   C A 218    -145.475  61.956 129.479  1.00128.00      A    O  
ATOM   4470  C4'   C A 218    -144.162  63.728 130.518  1.00117.33      A    C  
ATOM   4471  O4'   C A 218    -144.777  63.490 131.805  1.00110.39      A    O  
ATOM   4472  C3'   C A 218    -142.877  62.917 130.576  1.00113.13      A    C  
ATOM   4473  O3'   C A 218    -141.910  63.449 129.679  1.00108.51      A    O  
ATOM   4474  C2'   C A 218    -142.437  63.055 132.035  1.00107.75      A    C  
ATOM   4475  O2'   C A 218    -141.543  64.121 132.293  1.00107.34      A    O  
ATOM   4476  C1'   C A 218    -143.765  63.267 132.768  1.00103.28      A    C  
ATOM   4477  N1    C A 218    -144.170  62.147 133.634  1.00 97.18      A    N  
ATOM   4478  C2    C A 218    -143.653  62.085 134.932  1.00 98.55      A    C  
ATOM   4479  O2    C A 218    -142.870  62.965 135.321  1.00100.08      A    O  
ATOM   4480  N3    C A 218    -143.947  61.024 135.699  1.00 98.40      A    N  
ATOM   4481  C4    C A 218    -144.885  60.160 135.316  1.00 96.37      A    C  
ATOM   4482  N4    C A 218    -145.250  59.212 136.193  1.00 97.65      A    N  
ATOM   4483  C5    C A 218    -145.443  60.193 134.005  1.00 95.00      A    C  
ATOM   4484  C6    C A 218    -145.057  61.197 133.200  1.00 93.97      A    C  
ATOM   4485  OP1   C A 218    -146.627  61.834 127.263  1.00128.91      A    O  
ATOM   4486  OP2   C A 218    -146.811  59.913 128.950  1.00128.73      A    O1-
ATOM   4487  P     C A 219    -140.935  62.467 128.883  1.00106.49      A    P  
ATOM   4488  C5'   C A 219    -138.998  61.128 130.102  1.00 98.51      A    C  
ATOM   4489  O5'   C A 219    -140.385  61.503 130.027  1.00103.98      A    O  
ATOM   4490  C4'   C A 219    -138.362  61.665 131.363  1.00 92.88      A    C  
ATOM   4491  O4'   C A 219    -139.390  61.972 132.347  1.00 90.47      A    O  
ATOM   4492  C3'   C A 219    -137.421  60.696 132.060  1.00 91.54      A    C  
ATOM   4493  O3'   C A 219    -136.115  60.778 131.500  1.00 97.09      A    O  
ATOM   4494  C2'   C A 219    -137.503  61.139 133.515  1.00 89.02      A    C  
ATOM   4495  O2'   C A 219    -136.664  62.228 133.845  1.00 86.88      A    O  
ATOM   4496  C1'   C A 219    -138.977  61.537 133.631  1.00 87.88      A    C  
ATOM   4497  N1    C A 219    -139.896  60.469 134.093  1.00 86.20      A    N  
ATOM   4498  C2    C A 219    -139.752  59.957 135.390  1.00 84.82      A    C  
ATOM   4499  O2    C A 219    -138.877  60.418 136.134  1.00 84.98      A    O  
ATOM   4500  N3    C A 219    -140.559  58.961 135.794  1.00 85.63      A    N  
ATOM   4501  C4    C A 219    -141.564  58.554 135.022  1.00 87.12      A    C  
ATOM   4502  N4    C A 219    -142.394  57.628 135.521  1.00 89.18      A    N  
ATOM   4503  C5    C A 219    -141.746  59.056 133.699  1.00 85.58      A    C  
ATOM   4504  C6    C A 219    -140.896  60.008 133.279  1.00 86.02      A    C  
ATOM   4505  OP1   C A 219    -139.826  63.287 128.327  1.00107.69      A    O  
ATOM   4506  OP2   C A 219    -141.765  61.637 127.967  1.00104.93      A    O1-
ATOM   4507  P     G A 220    -135.552  59.572 130.597  1.00103.67      A    P  
ATOM   4508  C5'   G A 220    -135.583  57.077 131.513  1.00 92.62      A    C  
ATOM   4509  O5'   G A 220    -136.287  58.298 131.217  1.00 98.43      A    O  
ATOM   4510  C4'   G A 220    -135.118  57.041 132.956  1.00 89.40      A    C  
ATOM   4511  O4'   G A 220    -136.069  57.745 133.810  1.00 88.14      A    O  
ATOM   4512  C3'   G A 220    -134.991  55.640 133.536  1.00 87.69      A    C  
ATOM   4513  O3'   G A 220    -133.630  55.235 133.398  1.00 93.47      A    O  
ATOM   4514  C2'   G A 220    -135.394  55.839 134.994  1.00 82.63      A    C  
ATOM   4515  O2'   G A 220    -134.343  56.291 135.827  1.00 77.65      A    O  
ATOM   4516  C1'   G A 220    -136.494  56.895 134.862  1.00 82.51      A    C  
ATOM   4517  N1    G A 220    -140.181  53.449 135.691  1.00 70.00      A    N  
ATOM   4518  C2    G A 220    -138.953  53.558 136.295  1.00 67.86      A    C  
ATOM   4519  N2    G A 220    -138.672  52.640 137.230  1.00 66.57      A    N  
ATOM   4520  N3    G A 220    -138.068  54.500 136.006  1.00 70.77      A    N  
ATOM   4521  C4    G A 220    -138.520  55.339 135.049  1.00 73.77      A    C  
ATOM   4522  C5    G A 220    -139.728  55.315 134.385  1.00 73.11      A    C  
ATOM   4523  C6    G A 220    -140.664  54.296 134.700  1.00 72.77      A    C  
ATOM   4524  O6    G A 220    -141.791  54.113 134.226  1.00 74.38      A    O  
ATOM   4525  N7    G A 220    -139.806  56.350 133.463  1.00 75.13      A    N  
ATOM   4526  C8    G A 220    -138.669  56.978 133.585  1.00 78.39      A    C  
ATOM   4527  N9    G A 220    -137.836  56.412 134.520  1.00 78.40      A    N  
ATOM   4528  OP1   G A 220    -134.083  59.484 130.820  1.00104.34      A    O  
ATOM   4529  OP2   G A 220    -136.062  59.758 129.213  1.00103.64      A    O1-
ATOM   4530  P     C A 221    -133.196  54.136 132.289  1.00 98.61      A    P  
ATOM   4531  C5'   C A 221    -133.004  52.704 134.507  1.00 75.29      A    C  
ATOM   4532  O5'   C A 221    -133.278  52.761 133.092  1.00 89.12      A    O  
ATOM   4533  C4'   C A 221    -133.981  51.788 135.207  1.00 68.46      A    C  
ATOM   4534  O4'   C A 221    -135.309  52.375 135.245  1.00 67.23      A    O  
ATOM   4535  C3'   C A 221    -134.220  50.444 134.554  1.00 65.41      A    C  
ATOM   4536  O3'   C A 221    -133.126  49.584 134.801  1.00 67.15      A    O  
ATOM   4537  C2'   C A 221    -135.521  50.006 135.209  1.00 63.08      A    C  
ATOM   4538  O2'   C A 221    -135.340  49.435 136.488  1.00 62.11      A    O  
ATOM   4539  C1'   C A 221    -136.277  51.336 135.308  1.00 63.94      A    C  
ATOM   4540  N1    C A 221    -137.283  51.537 134.238  1.00 63.31      A    N  
ATOM   4541  C2    C A 221    -138.426  50.724 134.229  1.00 63.33      A    C  
ATOM   4542  O2    C A 221    -138.553  49.856 135.106  1.00 63.44      A    O  
ATOM   4543  N3    C A 221    -139.336  50.874 133.240  1.00 62.55      A    N  
ATOM   4544  C4    C A 221    -139.176  51.833 132.324  1.00 61.12      A    C  
ATOM   4545  N4    C A 221    -140.111  51.956 131.379  1.00 63.20      A    N  
ATOM   4546  C5    C A 221    -138.024  52.675 132.308  1.00 59.48      A    C  
ATOM   4547  C6    C A 221    -137.114  52.498 133.277  1.00 61.72      A    C  
ATOM   4548  OP1   C A 221    -131.773  54.375 131.932  1.00 98.66      A    O  
ATOM   4549  OP2   C A 221    -134.222  54.112 131.211  1.00 98.70      A    O1-
ATOM   4550  P     U A 222    -132.291  48.994 133.572  1.00 71.69      A    P  
ATOM   4551  C5'   U A 222    -133.448  46.835 134.573  1.00 65.01      A    C  
ATOM   4552  O5'   U A 222    -132.821  47.497 133.457  1.00 68.75      A    O  
ATOM   4553  C4'   U A 222    -134.578  45.964 134.091  1.00 61.31      A    C  
ATOM   4554  O4'   U A 222    -135.793  46.743 133.950  1.00 60.81      A    O  
ATOM   4555  C3'   U A 222    -134.410  45.377 132.703  1.00 61.92      A    C  
ATOM   4556  O3'   U A 222    -133.452  44.328 132.640  1.00 64.15      A    O  
ATOM   4557  C2'   U A 222    -135.837  44.972 132.364  1.00 60.56      A    C  
ATOM   4558  O2'   U A 222    -136.246  43.736 132.909  1.00 62.37      A    O  
ATOM   4559  C1'   U A 222    -136.639  46.109 133.002  1.00 60.97      A    C  
ATOM   4560  N1    U A 222    -137.136  47.105 132.035  1.00 61.15      A    N  
ATOM   4561  C2    U A 222    -138.232  46.749 131.269  1.00 60.88      A    C  
ATOM   4562  O2    U A 222    -138.785  45.668 131.362  1.00 62.66      A    O  
ATOM   4563  N3    U A 222    -138.659  47.712 130.392  1.00 63.12      A    N  
ATOM   4564  C4    U A 222    -138.121  48.963 130.193  1.00 64.48      A    C  
ATOM   4565  O4    U A 222    -138.625  49.709 129.350  1.00 67.84      A    O  
ATOM   4566  C5    U A 222    -136.988  49.260 131.018  1.00 63.77      A    C  
ATOM   4567  C6    U A 222    -136.544  48.342 131.890  1.00 62.87      A    C  
ATOM   4568  OP1   U A 222    -130.861  48.940 133.976  1.00 72.92      A    O  
ATOM   4569  OP2   U A 222    -132.685  49.722 132.331  1.00 69.28      A    O1-
ATOM   4570  P     U A 223    -132.291  44.364 131.525  1.00 65.55      A    P  
ATOM   4571  C5'   U A 223    -133.316  41.941 131.318  1.00 59.77      A    C  
ATOM   4572  O5'   U A 223    -132.429  42.952 130.804  1.00 62.49      A    O  
ATOM   4573  C4'   U A 223    -134.286  41.498 130.253  1.00 58.97      A    C  
ATOM   4574  O4'   U A 223    -135.491  42.300 130.315  1.00 57.67      A    O  
ATOM   4575  C3'   U A 223    -133.833  41.696 128.820  1.00 59.49      A    C  
ATOM   4576  O3'   U A 223    -132.893  40.706 128.432  1.00 61.92      A    O  
ATOM   4577  C2'   U A 223    -135.153  41.619 128.065  1.00 58.16      A    C  
ATOM   4578  O2'   U A 223    -135.622  40.312 127.811  1.00 59.42      A    O  
ATOM   4579  C1'   U A 223    -136.106  42.314 129.038  1.00 56.01      A    C  
ATOM   4580  N1    U A 223    -136.405  43.704 128.669  1.00 54.12      A    N  
ATOM   4581  C2    U A 223    -137.256  43.921 127.600  1.00 54.39      A    C  
ATOM   4582  O2    U A 223    -137.761  43.015 126.959  1.00 55.61      A    O  
ATOM   4583  N3    U A 223    -137.497  45.241 127.313  1.00 56.31      A    N  
ATOM   4584  C4    U A 223    -136.981  46.343 127.961  1.00 55.47      A    C  
ATOM   4585  O4    U A 223    -137.289  47.470 127.575  1.00 58.82      A    O  
ATOM   4586  C5    U A 223    -136.105  46.037 129.050  1.00 54.36      A    C  
ATOM   4587  C6    U A 223    -135.853  44.760 129.359  1.00 52.59      A    C  
ATOM   4588  OP1   U A 223    -130.983  44.400 132.230  1.00 66.66      A    O  
ATOM   4589  OP2   U A 223    -132.619  45.411 130.522  1.00 65.15      A    O1-
ATOM   4590  P     C A 224    -131.755  41.066 127.367  1.00 63.76      A    P  
ATOM   4591  C5'   C A 224    -133.186  39.726 125.620  1.00 56.81      A    C  
ATOM   4592  O5'   C A 224    -132.523  40.946 125.979  1.00 59.89      A    O  
ATOM   4593  C4'   C A 224    -134.200  39.998 124.543  1.00 56.41      A    C  
ATOM   4594  O4'   C A 224    -135.195  40.937 125.021  1.00 55.76      A    O  
ATOM   4595  C3'   C A 224    -133.654  40.670 123.300  1.00 57.55      A    C  
ATOM   4596  O3'   C A 224    -133.015  39.711 122.476  1.00 60.85      A    O  
ATOM   4597  C2'   C A 224    -134.906  41.284 122.682  1.00 57.76      A    C  
ATOM   4598  O2'   C A 224    -135.612  40.411 121.824  1.00 60.10      A    O  
ATOM   4599  C1'   C A 224    -135.732  41.650 123.921  1.00 55.62      A    C  
ATOM   4600  N1    C A 224    -135.715  43.089 124.232  1.00 53.58      A    N  
ATOM   4601  C2    C A 224    -136.618  43.935 123.576  1.00 53.55      A    C  
ATOM   4602  O2    C A 224    -137.414  43.448 122.758  1.00 55.83      A    O  
ATOM   4603  N3    C A 224    -136.588  45.262 123.836  1.00 55.88      A    N  
ATOM   4604  C4    C A 224    -135.719  45.748 124.727  1.00 55.01      A    C  
ATOM   4605  N4    C A 224    -135.731  47.062 124.959  1.00 59.34      A    N  
ATOM   4606  C5    C A 224    -134.785  44.911 125.404  1.00 54.03      A    C  
ATOM   4607  C6    C A 224    -134.818  43.601 125.130  1.00 53.03      A    C  
ATOM   4608  OP1   C A 224    -130.717  40.004 127.429  1.00 64.72      A    O  
ATOM   4609  OP2   C A 224    -131.364  42.489 127.564  1.00 64.53      A    O1-
ATOM   4610  P     C A 225    -131.762  40.143 121.592  1.00 65.44      A    P  
ATOM   4611  C5'   C A 225    -133.317  39.928 119.485  1.00 68.33      A    C  
ATOM   4612  O5'   C A 225    -132.454  40.745 120.292  1.00 66.45      A    O  
ATOM   4613  C4'   C A 225    -134.257  40.795 118.686  1.00 72.20      A    C  
ATOM   4614  O4'   C A 225    -135.013  41.652 119.568  1.00 69.66      A    O  
ATOM   4615  C3'   C A 225    -133.607  41.790 117.739  1.00 75.34      A    C  
ATOM   4616  O3'   C A 225    -133.143  41.171 116.549  1.00 83.53      A    O  
ATOM   4617  C2'   C A 225    -134.732  42.796 117.497  1.00 71.61      A    C  
ATOM   4618  O2'   C A 225    -135.602  42.450 116.436  1.00 69.83      A    O  
ATOM   4619  C1'   C A 225    -135.482  42.765 118.833  1.00 68.31      A    C  
ATOM   4620  N1    C A 225    -135.300  43.977 119.643  1.00 63.74      A    N  
ATOM   4621  C2    C A 225    -136.158  45.061 119.426  1.00 63.10      A    C  
ATOM   4622  O2    C A 225    -137.052  44.968 118.569  1.00 62.46      A    O  
ATOM   4623  N3    C A 225    -135.983  46.187 120.139  1.00 63.81      A    N  
ATOM   4624  C4    C A 225    -135.057  46.245 121.092  1.00 64.70      A    C  
ATOM   4625  N4    C A 225    -134.975  47.372 121.811  1.00 64.70      A    N  
ATOM   4626  C5    C A 225    -134.165  45.160 121.341  1.00 64.31      A    C  
ATOM   4627  C6    C A 225    -134.319  44.055 120.594  1.00 62.44      A    C  
ATOM   4628  OP1   C A 225    -131.020  38.910 121.216  1.00 66.48      A    O  
ATOM   4629  OP2   C A 225    -131.044  41.239 122.298  1.00 65.41      A    O1-
ATOM   4630  P     G A 226    -131.836  41.735 115.816  1.00 91.60      A    P  
ATOM   4631  C5'   G A 226    -133.421  43.045 114.148  1.00 86.32      A    C  
ATOM   4632  O5'   G A 226    -132.361  43.076 115.132  1.00 89.08      A    O  
ATOM   4633  C4'   G A 226    -133.839  44.440 113.745  1.00 81.50      A    C  
ATOM   4634  O4'   G A 226    -134.721  45.030 114.743  1.00 78.30      A    O  
ATOM   4635  C3'   G A 226    -132.731  45.468 113.619  1.00 78.36      A    C  
ATOM   4636  O3'   G A 226    -131.937  45.311 112.455  1.00 83.89      A    O  
ATOM   4637  C2'   G A 226    -133.521  46.766 113.670  1.00 75.33      A    C  
ATOM   4638  O2'   G A 226    -134.147  47.110 112.450  1.00 76.06      A    O  
ATOM   4639  C1'   G A 226    -134.539  46.443 114.764  1.00 74.06      A    C  
ATOM   4640  N1    G A 226    -133.601  50.270 117.975  1.00 58.26      A    N  
ATOM   4641  C2    G A 226    -134.161  50.310 116.723  1.00 58.18      A    C  
ATOM   4642  N2    G A 226    -134.491  51.528 116.265  1.00 57.21      A    N  
ATOM   4643  N3    G A 226    -134.361  49.239 115.971  1.00 61.02      A    N  
ATOM   4644  C4    G A 226    -133.956  48.105 116.589  1.00 64.44      A    C  
ATOM   4645  C5    G A 226    -133.393  47.962 117.840  1.00 62.85      A    C  
ATOM   4646  C6    G A 226    -133.192  49.118 118.635  1.00 61.22      A    C  
ATOM   4647  O6    G A 226    -132.704  49.200 119.769  1.00 61.35      A    O  
ATOM   4648  N7    G A 226    -133.120  46.628 118.109  1.00 64.61      A    N  
ATOM   4649  C8    G A 226    -133.511  45.997 117.037  1.00 67.58      A    C  
ATOM   4650  N9    G A 226    -134.041  46.830 116.080  1.00 69.07      A    N  
ATOM   4651  OP1   G A 226    -131.465  40.767 114.750  1.00 95.25      A    O  
ATOM   4652  OP2   G A 226    -130.831  42.092 116.857  1.00 88.38      A    O1-
ATOM   4653  P     G A 227    -130.403  45.752 112.497  1.00 92.07      A    P  
ATOM   4654  C5'   G A 227    -131.138  48.046 111.399  1.00 78.81      A    C  
ATOM   4655  O5'   G A 227    -130.488  47.346 112.483  1.00 86.37      A    O  
ATOM   4656  C4'   G A 227    -131.517  49.453 111.800  1.00 71.93      A    C  
ATOM   4657  O4'   G A 227    -132.005  49.493 113.163  1.00 67.26      A    O  
ATOM   4658  C3'   G A 227    -130.381  50.459 111.810  1.00 69.72      A    C  
ATOM   4659  O3'   G A 227    -130.116  50.900 110.483  1.00 69.11      A    O  
ATOM   4660  C2'   G A 227    -130.933  51.572 112.698  1.00 65.69      A    C  
ATOM   4661  O2'   G A 227    -131.699  52.524 111.988  1.00 66.18      A    O  
ATOM   4662  C1'   G A 227    -131.811  50.796 113.688  1.00 62.35      A    C  
ATOM   4663  N1    G A 227    -130.271  53.253 117.868  1.00 50.07      A    N  
ATOM   4664  C2    G A 227    -130.809  53.761 116.715  1.00 51.03      A    C  
ATOM   4665  N2    G A 227    -130.955  55.092 116.673  1.00 52.57      A    N  
ATOM   4666  N3    G A 227    -131.178  53.020 115.681  1.00 50.73      A    N  
ATOM   4667  C4    G A 227    -130.992  51.703 115.914  1.00 51.04      A    C  
ATOM   4668  C5    G A 227    -130.497  51.093 117.047  1.00 50.17      A    C  
ATOM   4669  C6    G A 227    -130.113  51.902 118.148  1.00 50.49      A    C  
ATOM   4670  O6    G A 227    -129.708  51.548 119.260  1.00 52.66      A    O  
ATOM   4671  N7    G A 227    -130.467  49.715 116.890  1.00 50.93      A    N  
ATOM   4672  C8    G A 227    -130.928  49.515 115.687  1.00 52.95      A    C  
ATOM   4673  N9    G A 227    -131.256  50.679 115.034  1.00 54.92      A    N  
ATOM   4674  OP1   G A 227    -129.760  45.290 111.239  1.00 96.10      A    O  
ATOM   4675  OP2   G A 227    -129.834  45.321 113.801  1.00 92.07      A    O1-
ATOM   4676  P     A A 228    -128.604  51.095 109.995  1.00 68.45      A    P  
ATOM   4677  C5'   A A 228    -128.830  53.654 110.594  1.00 57.91      A    C  
ATOM   4678  O5'   A A 228    -128.143  52.400 110.783  1.00 63.82      A    O  
ATOM   4679  C4'   A A 228    -128.581  54.587 111.757  1.00 53.04      A    C  
ATOM   4680  O4'   A A 228    -129.168  54.062 112.980  1.00 50.90      A    O  
ATOM   4681  C3'   A A 228    -127.127  54.819 112.145  1.00 49.11      A    C  
ATOM   4682  O3'   A A 228    -126.410  55.584 111.189  1.00 45.58      A    O  
ATOM   4683  C2'   A A 228    -127.283  55.373 113.554  1.00 47.73      A    C  
ATOM   4684  O2'   A A 228    -127.720  56.713 113.632  1.00 46.60      A    O  
ATOM   4685  C1'   A A 228    -128.370  54.445 114.094  1.00 48.83      A    C  
ATOM   4686  N1    A A 228    -126.386  52.416 118.362  1.00 52.88      A    N  
ATOM   4687  C2    A A 228    -126.896  53.624 118.086  1.00 53.10      A    C  
ATOM   4688  N3    A A 228    -127.401  54.085 116.945  1.00 50.43      A    N  
ATOM   4689  C4    A A 228    -127.354  53.140 115.990  1.00 49.01      A    C  
ATOM   4690  C5    A A 228    -126.864  51.852 116.120  1.00 49.34      A    C  
ATOM   4691  C6    A A 228    -126.358  51.488 117.380  1.00 51.84      A    C  
ATOM   4692  N6    A A 228    -125.851  50.285 117.655  1.00 54.55      A    N  
ATOM   4693  N7    A A 228    -126.983  51.159 114.925  1.00 48.49      A    N  
ATOM   4694  C8    A A 228    -127.534  52.027 114.112  1.00 48.79      A    C  
ATOM   4695  N9    A A 228    -127.798  53.242 114.695  1.00 49.01      A    N  
ATOM   4696  OP1   A A 228    -128.630  51.405 108.544  1.00 70.30      A    O  
ATOM   4697  OP2   A A 228    -127.806  49.936 110.478  1.00 68.69      A    O1-
ATOM   4698  P     U A 229    -125.039  55.009 110.595  1.00 42.88      A    P  
ATOM   4699  C5'   U A 229    -124.068  56.929 112.082  1.00 35.78      A    C  
ATOM   4700  O5'   U A 229    -123.963  55.574 111.621  1.00 39.80      A    O  
ATOM   4701  C4'   U A 229    -123.595  57.038 113.502  1.00 33.87      A    C  
ATOM   4702  O4'   U A 229    -124.392  56.189 114.365  1.00 33.32      A    O  
ATOM   4703  C3'   U A 229    -122.184  56.555 113.758  1.00 33.58      A    C  
ATOM   4704  O3'   U A 229    -121.216  57.496 113.350  1.00 37.35      A    O  
ATOM   4705  C2'   U A 229    -122.201  56.337 115.261  1.00 32.32      A    C  
ATOM   4706  O2'   U A 229    -121.998  57.520 116.002  1.00 32.02      A    O  
ATOM   4707  C1'   U A 229    -123.603  55.761 115.465  1.00 32.12      A    C  
ATOM   4708  N1    U A 229    -123.593  54.293 115.494  1.00 30.85      A    N  
ATOM   4709  C2    U A 229    -123.336  53.665 116.699  1.00 30.40      A    C  
ATOM   4710  O2    U A 229    -123.148  54.272 117.740  1.00 30.75      A    O  
ATOM   4711  N3    U A 229    -123.311  52.295 116.640  1.00 30.88      A    N  
ATOM   4712  C4    U A 229    -123.505  51.505 115.528  1.00 31.84      A    C  
ATOM   4713  O4    U A 229    -123.461  50.281 115.639  1.00 33.42      A    O  
ATOM   4714  C5    U A 229    -123.759  52.228 114.322  1.00 31.82      A    C  
ATOM   4715  C6    U A 229    -123.791  53.563 114.345  1.00 31.07      A    C  
ATOM   4716  OP1   U A 229    -124.804  55.648 109.274  1.00 43.47      A    O  
ATOM   4717  OP2   U A 229    -125.073  53.524 110.687  1.00 43.02      A    O1-
ATOM   4718  P     G A 230    -119.791  56.979 112.875  1.00 42.06      A    P  
ATOM   4719  C5'   G A 230    -118.838  57.377 115.294  1.00 41.03      A    C  
ATOM   4720  O5'   G A 230    -119.144  56.454 114.232  1.00 40.85      A    O  
ATOM   4721  C4'   G A 230    -118.419  56.626 116.525  1.00 40.77      A    C  
ATOM   4722  O4'   G A 230    -119.535  55.822 116.994  1.00 40.58      A    O  
ATOM   4723  C3'   G A 230    -117.307  55.612 116.321  1.00 40.83      A    C  
ATOM   4724  O3'   G A 230    -115.992  56.129 116.236  1.00 42.43      A    O  
ATOM   4725  C2'   G A 230    -117.529  54.669 117.488  1.00 40.81      A    C  
ATOM   4726  O2'   G A 230    -116.940  55.091 118.703  1.00 41.50      A    O  
ATOM   4727  C1'   G A 230    -119.056  54.580 117.486  1.00 40.37      A    C  
ATOM   4728  N1    G A 230    -119.669  49.591 116.975  1.00 36.16      A    N  
ATOM   4729  C2    G A 230    -119.206  50.313 118.048  1.00 35.90      A    C  
ATOM   4730  N2    G A 230    -118.870  49.612 119.136  1.00 36.27      A    N  
ATOM   4731  N3    G A 230    -119.111  51.628 118.064  1.00 36.35      A    N  
ATOM   4732  C4    G A 230    -119.496  52.176 116.893  1.00 37.81      A    C  
ATOM   4733  C5    G A 230    -119.953  51.544 115.755  1.00 37.38      A    C  
ATOM   4734  C6    G A 230    -120.065  50.132 115.756  1.00 36.54      A    C  
ATOM   4735  O6    G A 230    -120.458  49.389 114.850  1.00 36.49      A    O  
ATOM   4736  N7    G A 230    -120.240  52.468 114.761  1.00 38.79      A    N  
ATOM   4737  C8    G A 230    -119.948  53.621 115.299  1.00 39.90      A    C  
ATOM   4738  N9    G A 230    -119.511  53.515 116.597  1.00 39.45      A    N  
ATOM   4739  OP1   G A 230    -119.006  58.162 112.416  1.00 42.68      A    O  
ATOM   4740  OP2   G A 230    -119.996  55.833 111.942  1.00 41.56      A    O1-
ATOM   4741  P     G A 231    -115.040  55.596 115.077  1.00 44.57      A    P  
ATOM   4742  C5'   G A 231    -114.070  53.130 115.383  1.00 45.34      A    C  
ATOM   4743  O5'   G A 231    -115.198  54.011 115.180  1.00 44.84      A    O  
ATOM   4744  C4'   G A 231    -114.127  52.506 116.761  1.00 42.69      A    C  
ATOM   4745  O4'   G A 231    -115.517  52.254 117.109  1.00 41.69      A    O  
ATOM   4746  C3'   G A 231    -113.434  51.157 116.898  1.00 41.63      A    C  
ATOM   4747  O3'   G A 231    -112.041  51.255 117.185  1.00 42.89      A    O  
ATOM   4748  C2'   G A 231    -114.263  50.472 117.975  1.00 39.72      A    C  
ATOM   4749  O2'   G A 231    -113.980  50.907 119.289  1.00 39.85      A    O  
ATOM   4750  C1'   G A 231    -115.666  50.932 117.595  1.00 38.90      A    C  
ATOM   4751  N1    G A 231    -117.368  46.337 116.320  1.00 34.27      A    N  
ATOM   4752  C2    G A 231    -116.863  46.776 117.517  1.00 34.62      A    C  
ATOM   4753  N2    G A 231    -116.760  45.862 118.493  1.00 35.05      A    N  
ATOM   4754  N3    G A 231    -116.445  48.011 117.729  1.00 34.46      A    N  
ATOM   4755  C4    G A 231    -116.612  48.792 116.641  1.00 34.35      A    C  
ATOM   4756  C5    G A 231    -117.139  48.456 115.411  1.00 33.55      A    C  
ATOM   4757  C6    G A 231    -117.577  47.124 115.198  1.00 33.37      A    C  
ATOM   4758  O6    G A 231    -118.097  46.634 114.191  1.00 34.20      A    O  
ATOM   4759  N7    G A 231    -117.140  49.551 114.560  1.00 34.16      A    N  
ATOM   4760  C8    G A 231    -116.620  50.514 115.271  1.00 35.00      A    C  
ATOM   4761  N9    G A 231    -116.276  50.120 116.542  1.00 36.03      A    N  
ATOM   4762  OP1   G A 231    -113.658  56.064 115.372  1.00 45.14      A    O  
ATOM   4763  OP2   G A 231    -115.666  55.940 113.774  1.00 45.78      A    O1-
ATOM   4764  P     G A 232    -110.977  50.374 116.344  1.00 43.83      A    P  
ATOM   4765  C5'   G A 232    -110.910  48.811 118.477  1.00 32.99      A    C  
ATOM   4766  O5'   G A 232    -111.054  48.952 117.053  1.00 38.63      A    O  
ATOM   4767  C4'   G A 232    -111.150  47.373 118.855  1.00 30.46      A    C  
ATOM   4768  O4'   G A 232    -112.565  47.068 118.740  1.00 28.96      A    O  
ATOM   4769  C3'   G A 232    -110.465  46.365 117.950  1.00 29.82      A    C  
ATOM   4770  O3'   G A 232    -109.140  46.113 118.406  1.00 30.07      A    O  
ATOM   4771  C2'   G A 232    -111.343  45.138 118.116  1.00 29.10      A    C  
ATOM   4772  O2'   G A 232    -111.008  44.433 119.294  1.00 29.37      A    O  
ATOM   4773  C1'   G A 232    -112.731  45.766 118.210  1.00 28.37      A    C  
ATOM   4774  N1    G A 232    -114.952  43.256 114.378  1.00 29.15      A    N  
ATOM   4775  C2    G A 232    -114.273  42.761 115.463  1.00 29.03      A    C  
ATOM   4776  N2    G A 232    -114.183  41.428 115.543  1.00 30.01      A    N  
ATOM   4777  N3    G A 232    -113.720  43.515 116.398  1.00 28.95      A    N  
ATOM   4778  C4    G A 232    -113.915  44.830 116.166  1.00 28.59      A    C  
ATOM   4779  C5    G A 232    -114.582  45.428 115.118  1.00 28.87      A    C  
ATOM   4780  C6    G A 232    -115.158  44.606 114.114  1.00 29.56      A    C  
ATOM   4781  O6    G A 232    -115.811  44.948 113.123  1.00 31.92      A    O  
ATOM   4782  N7    G A 232    -114.547  46.809 115.236  1.00 29.24      A    N  
ATOM   4783  C8    G A 232    -113.873  47.022 116.333  1.00 29.42      A    C  
ATOM   4784  N9    G A 232    -113.458  45.867 116.946  1.00 28.50      A    N  
ATOM   4785  OP1   G A 232    -109.620  50.922 116.598  1.00 45.34      A    O  
ATOM   4786  OP2   G A 232    -111.468  50.238 114.938  1.00 42.19      A    O1-
ATOM   4787  P     C A 233    -107.946  45.852 117.357  1.00 29.75      A    P  
ATOM   4788  C5'   C A 233    -108.495  43.266 117.445  1.00 26.76      A    C  
ATOM   4789  O5'   C A 233    -108.352  44.472 116.679  1.00 28.55      A    O  
ATOM   4790  C4'   C A 233    -109.046  42.192 116.550  1.00 24.52      A    C  
ATOM   4791  O4'   C A 233    -110.447  42.457 116.273  1.00 23.86      A    O  
ATOM   4792  C3'   C A 233    -108.413  42.145 115.175  1.00 23.44      A    C  
ATOM   4793  O3'   C A 233    -107.195  41.427 115.269  1.00 23.01      A    O  
ATOM   4794  C2'   C A 233    -109.486  41.433 114.380  1.00 23.21      A    C  
ATOM   4795  O2'   C A 233    -109.503  40.069 114.730  1.00 23.76      A    O  
ATOM   4796  C1'   C A 233    -110.750  42.071 114.946  1.00 23.23      A    C  
ATOM   4797  N1    C A 233    -111.224  43.255 114.210  1.00 23.68      A    N  
ATOM   4798  C2    C A 233    -111.939  43.083 113.018  1.00 23.99      A    C  
ATOM   4799  O2    C A 233    -112.129  41.936 112.587  1.00 25.06      A    O  
ATOM   4800  N3    C A 233    -112.372  44.172 112.347  1.00 24.24      A    N  
ATOM   4801  C4    C A 233    -112.149  45.391 112.837  1.00 25.07      A    C  
ATOM   4802  N4    C A 233    -112.605  46.434 112.141  1.00 25.97      A    N  
ATOM   4803  C5    C A 233    -111.426  45.596 114.049  1.00 25.27      A    C  
ATOM   4804  C6    C A 233    -110.990  44.510 114.699  1.00 24.13      A    C  
ATOM   4805  OP1   C A 233    -106.685  45.692 118.128  1.00 29.73      A    O  
ATOM   4806  OP2   C A 233    -108.030  46.868 116.271  1.00 30.06      A    O1-
ATOM   4807  P     C A 234    -105.982  41.758 114.279  1.00 22.73      A    P  
ATOM   4808  C5'   C A 234    -106.812  39.709 112.889  1.00 19.56      A    C  
ATOM   4809  O5'   C A 234    -106.457  41.097 112.914  1.00 21.11      A    O  
ATOM   4810  C4'   C A 234    -107.509  39.395 111.606  1.00 18.49      A    C  
ATOM   4811  O4'   C A 234    -108.782  40.071 111.558  1.00 18.61      A    O  
ATOM   4812  C3'   C A 234    -106.789  39.906 110.382  1.00 18.38      A    C  
ATOM   4813  O3'   C A 234    -105.757  38.994 110.077  1.00 17.79      A    O  
ATOM   4814  C2'   C A 234    -107.906  39.960 109.355  1.00 18.99      A    C  
ATOM   4815  O2'   C A 234    -108.207  38.738 108.714  1.00 19.13      A    O  
ATOM   4816  C1'   C A 234    -109.084  40.403 110.218  1.00 19.39      A    C  
ATOM   4817  N1    C A 234    -109.380  41.842 110.143  1.00 20.71      A    N  
ATOM   4818  C2    C A 234    -110.044  42.340 109.016  1.00 21.37      A    C  
ATOM   4819  O2    C A 234    -110.403  41.549 108.131  1.00 22.89      A    O  
ATOM   4820  N3    C A 234    -110.270  43.664 108.923  1.00 22.39      A    N  
ATOM   4821  C4    C A 234    -109.991  44.464 109.947  1.00 22.07      A    C  
ATOM   4822  N4    C A 234    -110.349  45.744 109.853  1.00 23.34      A    N  
ATOM   4823  C5    C A 234    -109.315  43.991 111.107  1.00 22.13      A    C  
ATOM   4824  C6    C A 234    -109.031  42.683 111.163  1.00 21.44      A    C  
ATOM   4825  OP1   C A 234    -104.790  41.007 114.764  1.00 22.88      A    O  
ATOM   4826  OP2   C A 234    -105.900  43.236 114.099  1.00 22.36      A    O1-
ATOM   4827  P     C A 235    -104.421  39.527 109.431  1.00 17.25      A    P  
ATOM   4828  C5'   C A 235    -105.182  38.434 107.209  1.00 16.51      A    C  
ATOM   4829  O5'   C A 235    -104.812  39.631 107.896  1.00 16.78      A    O  
ATOM   4830  C4'   C A 235    -105.860  38.764 105.916  1.00 16.48      A    C  
ATOM   4831  O4'   C A 235    -107.068  39.499 106.191  1.00 16.78      A    O  
ATOM   4832  C3'   C A 235    -105.089  39.695 105.005  1.00 16.50      A    C  
ATOM   4833  O3'   C A 235    -104.090  38.998 104.290  1.00 16.90      A    O  
ATOM   4834  C2'   C A 235    -106.189  40.242 104.112  1.00 16.57      A    C  
ATOM   4835  O2'   C A 235    -106.583  39.417 103.042  1.00 16.32      A    O  
ATOM   4836  C1'   C A 235    -107.347  40.346 105.098  1.00 17.30      A    C  
ATOM   4837  N1    C A 235    -107.549  41.714 105.588  1.00 18.57      A    N  
ATOM   4838  C2    C A 235    -108.335  42.566 104.815  1.00 19.38      A    C  
ATOM   4839  O2    C A 235    -108.854  42.132 103.776  1.00 20.60      A    O  
ATOM   4840  N3    C A 235    -108.513  43.835 105.216  1.00 19.99      A    N  
ATOM   4841  C4    C A 235    -107.999  44.256 106.368  1.00 19.81      A    C  
ATOM   4842  N4    C A 235    -108.270  45.509 106.748  1.00 20.86      A    N  
ATOM   4843  C5    C A 235    -107.183  43.415 107.177  1.00 19.42      A    C  
ATOM   4844  C6    C A 235    -106.979  42.162 106.748  1.00 18.92      A    C  
ATOM   4845  OP1   C A 235    -103.403  38.458 109.560  1.00 17.70      A    O  
ATOM   4846  OP2   C A 235    -104.137  40.874 109.991  1.00 17.44      A    O1-
ATOM   4847  P     G A 236    -102.854  39.797 103.695  1.00 17.34      A    P  
ATOM   4848  C5'   G A 236    -104.163  39.686 101.436  1.00 17.13      A    C  
ATOM   4849  O5'   G A 236    -103.478  40.493 102.406  1.00 17.06      A    O  
ATOM   4850  C4'   G A 236    -104.481  40.471 100.199  1.00 17.54      A    C  
ATOM   4851  O4'   G A 236    -105.732  41.185 100.371  1.00 17.34      A    O  
ATOM   4852  C3'   G A 236    -103.473  41.537  99.813  1.00 17.96      A    C  
ATOM   4853  O3'   G A 236    -102.389  40.954  99.104  1.00 19.46      A    O  
ATOM   4854  C2'   G A 236    -104.325  42.474  98.971  1.00 17.75      A    C  
ATOM   4855  O2'   G A 236    -104.476  42.107  97.610  1.00 17.65      A    O  
ATOM   4856  C1'   G A 236    -105.641  42.458  99.752  1.00 17.47      A    C  
ATOM   4857  N1    G A 236    -106.306  47.350 100.985  1.00 15.84      A    N  
ATOM   4858  C2    G A 236    -106.417  46.749  99.762  1.00 15.90      A    C  
ATOM   4859  N2    G A 236    -106.693  47.562  98.738  1.00 15.94      A    N  
ATOM   4860  N3    G A 236    -106.225  45.457  99.551  1.00 16.17      A    N  
ATOM   4861  C4    G A 236    -105.882  44.810 100.685  1.00 16.48      A    C  
ATOM   4862  C5    G A 236    -105.724  45.326 101.952  1.00 16.36      A    C  
ATOM   4863  C6    G A 236    -105.930  46.712 102.159  1.00 16.21      A    C  
ATOM   4864  O6    G A 236    -105.792  47.362 103.200  1.00 16.03      A    O  
ATOM   4865  N7    G A 236    -105.377  44.328 102.851  1.00 16.89      A    N  
ATOM   4866  C8    G A 236    -105.326  43.244 102.127  1.00 16.99      A    C  
ATOM   4867  N9    G A 236    -105.636  43.462 100.807  1.00 16.98      A    N  
ATOM   4868  OP1   G A 236    -101.850  38.804 103.245  1.00 17.72      A    O  
ATOM   4869  OP2   G A 236    -102.448  40.823 104.688  1.00 17.49      A    O1-
ATOM   4870  P     C A 237    -100.889  41.436  99.397  1.00 20.74      A    P  
ATOM   4871  C5'   C A 237    -101.056  43.065  97.348  1.00 20.35      A    C  
ATOM   4872  O5'   C A 237    -100.863  42.899  98.765  1.00 20.39      A    O  
ATOM   4873  C4'   C A 237    -101.452  44.474  96.997  1.00 19.85      A    C  
ATOM   4874  O4'   C A 237    -102.702  44.816  97.650  1.00 18.95      A    O  
ATOM   4875  C3'   C A 237    -100.499  45.559  97.455  1.00 20.39      A    C  
ATOM   4876  O3'   C A 237     -99.335  45.710  96.671  1.00 23.37      A    O  
ATOM   4877  C2'   C A 237    -101.399  46.781  97.455  1.00 19.42      A    C  
ATOM   4878  O2'   C A 237    -101.565  47.332  96.162  1.00 19.60      A    O  
ATOM   4879  C1'   C A 237    -102.687  46.186  98.018  1.00 18.18      A    C  
ATOM   4880  N1    C A 237    -102.740  46.283  99.487  1.00 16.45      A    N  
ATOM   4881  C2    C A 237    -103.392  47.373 100.055  1.00 15.47      A    C  
ATOM   4882  O2    C A 237    -103.937  48.212  99.316  1.00 15.59      A    O  
ATOM   4883  N3    C A 237    -103.402  47.502 101.393  1.00 15.08      A    N  
ATOM   4884  C4    C A 237    -102.852  46.573 102.166  1.00 14.70      A    C  
ATOM   4885  N4    C A 237    -102.946  46.735 103.488  1.00 15.03      A    N  
ATOM   4886  C5    C A 237    -102.175  45.451 101.621  1.00 15.19      A    C  
ATOM   4887  C6    C A 237    -102.139  45.347 100.285  1.00 16.09      A    C  
ATOM   4888  OP1   C A 237     -99.967  40.577  98.599  1.00 20.66      A    O  
ATOM   4889  OP2   C A 237    -100.707  41.527 100.871  1.00 20.63      A    O1-
ATOM   4890  P     G A 238     -97.984  46.133  97.397  1.00 26.93      A    P  
ATOM   4891  C5'   G A 238     -98.504  48.642  96.757  1.00 31.05      A    C  
ATOM   4892  O5'   G A 238     -98.246  47.655  97.772  1.00 28.20      A    O  
ATOM   4893  C4'   G A 238     -98.407  50.009  97.373  1.00 32.04      A    C  
ATOM   4894  O4'   G A 238     -99.619  50.279  98.126  1.00 30.22      A    O  
ATOM   4895  C3'   G A 238     -97.285  50.166  98.383  1.00 33.97      A    C  
ATOM   4896  O3'   G A 238     -96.059  50.481  97.736  1.00 41.70      A    O  
ATOM   4897  C2'   G A 238     -97.816  51.279  99.268  1.00 31.67      A    C  
ATOM   4898  O2'   G A 238     -97.678  52.555  98.676  1.00 33.73      A    O  
ATOM   4899  C1'   G A 238     -99.292  50.905  99.352  1.00 28.53      A    C  
ATOM   4900  N1    G A 238    -100.250  50.369 104.289  1.00 19.23      A    N  
ATOM   4901  C2    G A 238    -100.048  51.511 103.566  1.00 19.97      A    C  
ATOM   4902  N2    G A 238    -100.107  52.657 104.251  1.00 19.27      A    N  
ATOM   4903  N3    G A 238     -99.804  51.528 102.271  1.00 21.45      A    N  
ATOM   4904  C4    G A 238     -99.780  50.286 101.750  1.00 22.85      A    C  
ATOM   4905  C5    G A 238     -99.981  49.083 102.388  1.00 22.16      A    C  
ATOM   4906  C6    G A 238    -100.241  49.083 103.775  1.00 20.81      A    C  
ATOM   4907  O6    G A 238    -100.441  48.122 104.527  1.00 20.54      A    O  
ATOM   4908  N7    G A 238     -99.887  48.028 101.493  1.00 24.42      A    N  
ATOM   4909  C8    G A 238     -99.631  48.600 100.348  1.00 25.43      A    C  
ATOM   4910  N9    G A 238     -99.561  49.968 100.433  1.00 25.32      A    N  
ATOM   4911  OP1   G A 238     -96.881  46.050  96.398  1.00 27.13      A    O  
ATOM   4912  OP2   G A 238     -97.885  45.391  98.692  1.00 26.16      A    O1-
ATOM   4913  P     U A 239     -94.682  49.861  98.283  1.00 50.08      A    P  
ATOM   4914  C5'   U A 239     -94.294  52.129  99.612  1.00 55.15      A    C  
ATOM   4915  O5'   U A 239     -94.422  50.686  99.624  1.00 51.64      A    O  
ATOM   4916  C4'   U A 239     -94.486  52.695 101.000  1.00 56.16      A    C  
ATOM   4917  O4'   U A 239     -95.782  52.301 101.516  1.00 53.83      A    O  
ATOM   4918  C3'   U A 239     -93.509  52.201 102.058  1.00 61.55      A    C  
ATOM   4919  O3'   U A 239     -92.262  52.891 102.006  1.00 67.80      A    O  
ATOM   4920  C2'   U A 239     -94.272  52.458 103.358  1.00 57.95      A    C  
ATOM   4921  O2'   U A 239     -94.097  53.743 103.923  1.00 60.42      A    O  
ATOM   4922  C1'   U A 239     -95.725  52.225 102.928  1.00 52.54      A    C  
ATOM   4923  N1    U A 239     -96.248  50.924 103.367  1.00 47.09      A    N  
ATOM   4924  C2    U A 239     -96.811  50.866 104.626  1.00 42.20      A    C  
ATOM   4925  O2    U A 239     -96.882  51.834 105.360  1.00 42.29      A    O  
ATOM   4926  N3    U A 239     -97.233  49.620 105.014  1.00 40.30      A    N  
ATOM   4927  C4    U A 239     -97.208  48.460 104.271  1.00 42.10      A    C  
ATOM   4928  O4    U A 239     -97.667  47.422 104.751  1.00 42.52      A    O  
ATOM   4929  C5    U A 239     -96.617  48.600 102.975  1.00 45.90      A    C  
ATOM   4930  C6    U A 239     -96.165  49.796 102.578  1.00 47.32      A    C  
ATOM   4931  OP1   U A 239     -93.621  50.177  97.289  1.00 51.05      A    O  
ATOM   4932  OP2   U A 239     -94.923  48.441  98.663  1.00 48.91      A    O1-
ATOM   4933  P     C A 240     -90.920  52.131 101.514  1.00 72.21      A    P  
ATOM   4934  C5'   C A 240     -89.985  54.599 101.717  1.00 57.32      A    C  
ATOM   4935  O5'   C A 240     -89.773  53.180 101.853  1.00 65.32      A    O  
ATOM   4936  C4'   C A 240     -88.792  55.348 102.259  1.00 51.21      A    C  
ATOM   4937  O4'   C A 240     -88.956  55.549 103.693  1.00 46.74      A    O  
ATOM   4938  C3'   C A 240     -87.458  54.629 102.133  1.00 47.12      A    C
[truncated: 3,989,463 more chars]
